# Supplementary material for: Differential Response of Wheat Rhizosphere Bacterial Community to Plant Variety and Fertilization
Source: Int J Mol Sci. 2022 Mar 25;23(7):3616. doi: 10.3390/ijms23073616 (PMC8998456; doi:10.3390/ijms23073616)
Supplement: Supplementary file 1 [file ijms-23-03616-s001.zip]

Archive with 10 entries (10 files):
- Dataset S1 - ASVs_table.csv
- Supplemental information file.pdf
- Supplementary Table S1 - reads per sample out1.csv
- Supplementary Table S2  - goods_coverage..csv
- Supplementary Table S3 - Diversity_Indices.csv
- Supplementary Table S4 - permanova_clr.csv
- Supplementary Table S5 - Deseq2 ASV.csv
- Supplementary Table S6 - path_abun_unstrat.csv
- Supplementary Table S7 - Scott-Knott_all.xlsx
- Supplementary Table S8 - Primer list qPCR.xlsx
