# Supplementary material for: Differential Response of Wheat Rhizosphere Bacterial Community to Plant Variety and Fertilization
Source: Int J Mol Sci. 2022 Mar 25;23(7):3616. doi: 10.3390/ijms23073616 (PMC8998456; doi:10.3390/ijms23073616)
Supplement: Supplementary file 1 [file ijms-23-03616-s001.zip › Supplementary Table S1 - reads per sample out1.csv]

	reads.in	reads.out
A10R	49436	30517
A10S	69834	47088
A11R	64464	42750
A11S	76387	52726
A12R	64267	41420
A12S	71905	49106
A9R	86542	58301
A9S	91263	60754
B13R	115141	77953
B13S	89645	60566
B14R	70699	47039
B14S	101121	69517
B15R	116003	78383
B15S	100383	69078
B16R	78665	53321
B16S	71557	48408
S5R	105110	62759
S5S	103843	69870
S6R	77205	50854
S6S	86197	57988
S7R	107385	71633
S7S	106002	73006
S8R	81606	54035
S8S	64440	43321
V1R	154758	104833
V1S	132134	89020
V2R	104170	68822
V2S	131058	87828
V3R	184626	123676
V3S	185639	128172
V4R	121133	79368
V4S	117977	79374
