# Supplementary material for: Differential Response of Wheat Rhizosphere Bacterial Community to Plant Variety and Fertilization
Source: Int J Mol Sci. 2022 Mar 25;23(7):3616. doi: 10.3390/ijms23073616 (PMC8998456; doi:10.3390/ijms23073616)
Supplement: Supplementary file 1 [file ijms-23-03616-s001.zip › Supplementary Table S2 - goods_coverage..csv]

	no. of singletons	no. of sequences	Goods coverage
A10R	0	10719	1
A10S	5	19062	0,999737698
A11R	3	18433	0,9998372484
A11S	2	23629	0,9999153582
A12R	2	17488	0,9998856359
A12S	7	20650	0,9996610169
A9R	1	25862	0,9999613332
A9S	6	27332	0,9997804771
B13R	5	33458	0,9998505589
B13S	4	26733	0,9998503722
B14R	0	21336	1
B14S	12	30527	0,9996069054
B15R	0	33320	1
B15S	11	31644	0,9996523828
B16R	2	23792	0,9999159381
B16S	2	22752	0,9999120956
S5R	3	27614	0,9998913595
S5S	1	30866	0,9999676019
S6R	2	22266	0,999910177
S6S	2	24908	0,9999197045
S7R	11	28561	0,9996148594
S7S	11	28838	0,9996185588
S8R	6	22263	0,9997304945
S8S	4	17728	0,9997743682
V1R	6	44111	0,9998639795
V1S	5	33860	0,9998523331
V2R	1	28351	0,9999647279
V2S	8	38714	0,9997933564
V3R	4	54246	0,9999262618
V3S	8	54223	0,9998524611
V4R	1	37118	0,9999730589
V4S	5	34221	0,9998538909
