# Supplementary material for: Differential Response of Wheat Rhizosphere Bacterial Community to Plant Variety and Fertilization
Source: Int J Mol Sci. 2022 Mar 25;23(7):3616. doi: 10.3390/ijms23073616 (PMC8998456; doi:10.3390/ijms23073616)
Supplement: Supplementary file 1 [file ijms-23-03616-s001.zip › Supplementary Table S3 - Diversity_Indices.csv]

	Richness			Evenness
	Chao1	Inverse_simpson	Shannon	Pielou	Simpson
V1R	899.353	454.769	6.362	0.935	0.506
V1S	840.260	380.455	6.234	0.926	0.453
V2R	545.014	276.847	5.866	0.931	0.508
V2S	803.711	383.242	6.201	0.927	0.477
V3R	1132.222	528.780	6.557	0.932	0.467
V3S	1322.640	607.552	6.691	0.931	0.460
V4R	681.028	354.769	6.119	0.938	0.521
V4S	705.391	350.212	6.104	0.931	0.497
S5R	485.500	247.191	5.753	0.930	0.510
S5S	589.042	304.183	5.954	0.933	0.516
S6R	414.125	221.608	5.618	0.932	0.535
S6S	512.118	261.779	5.816	0.932	0.511
S7R	688.407	324.681	6.035	0.924	0.473
S7S	743.976	320.753	6.063	0.917	0.432
S8R	485.857	254.217	5.754	0.930	0.524
S8S	338.500	164.369	5.363	0.921	0.486
A9R	490.031	229.646	5.713	0.922	0.469
A9S	603.059	304.279	5.960	0.931	0.505
A10R	199.000	117.264	4.967	0.938	0.589
A10S	438.833	230.410	5.655	0.930	0.526
A11R	392.375	212.161	5.572	0.933	0.541
A11S	616.091	289.182	5.943	0.925	0.469
A12R	333.286	180.850	5.437	0.936	0.543
A12S	489.114	223.810	5.679	0.917	0.459
B13R	855.291	399.021	6.248	0.925	0.467
B13S	669.308	341.381	6.079	0.934	0.510
B14R	460.000	253.878	5.749	0.938	0.552
B14S	862.429	383.623	6.244	0.924	0.447
B15R	783.000	406.833	6.251	0.938	0.520
B15S	850.630	382.932	6.252	0.927	0.452
B16R	566.182	263.689	5.853	0.923	0.466
B16S	541.250	260.339	5.828	0.926	0.481
