# Supplementary material for: Differential Response of Wheat Rhizosphere Bacterial Community to Plant Variety and Fertilization
Source: Int J Mol Sci. 2022 Mar 25;23(7):3616. doi: 10.3390/ijms23073616 (PMC8998456; doi:10.3390/ijms23073616)
Supplement: Supplementary file 1 [file ijms-23-03616-s001.zip › Supplementary Table S4 - permanova_clr.csv]

Pair	Df	SumOfSqs	F.Model	R2	p.value	p.adjusted
andriolo vs bologna,1,2072309,"1,006","0,067","0,343",1
andriolo vs sieve,1,2233060,"1,048","0,07","0,002","0,012"
andriolo vs verna,1,3095434,"1,086","0,072","0,001","0,006"
bologna vs sieve,1,2430284,"1,033","0,069","0,01","0,06"
bologna vs verna,1,3293651,"1,072","0,071","0,001","0,006"
sieve vs verna,1,3183464,"1,013","0,068","0,163","0,978"
80kgN,40kgP2O5 vs 80kgN,80kgP2O5,1,2632740,"1,009","0,067","0,274",1
80kgN,40kgP2O5 vs 40kgN,40kgP2O5,1,2669813,"1,025","0,068","0,063","0,378"
80kgN,40kgP2O5 vs 40kgN,20kgP2O5,1,2832017,"1,009","0,067","0,248",1
80kgN,80kgP2O5 vs 40kgN,40kgP2O5,1,2379966,"0,985","0,065","0,84",1
80kgN,80kgP2O5 vs 40kgN,20kgP2O5,1,2627777,"1,004","0,066","0,341",1
40kgN,40kgP2O5 vs 40kgN,20kgP2O5,1,2653135,"1,015","0,067","0,183","0,828"
