# Supplementary material for: Differential Response of Wheat Rhizosphere Bacterial Community to Plant Variety and Fertilization
Source: Int J Mol Sci. 2022 Mar 25;23(7):3616. doi: 10.3390/ijms23073616 (PMC8998456; doi:10.3390/ijms23073616)
Supplement: Supplementary file 1 [file ijms-23-03616-s001.zip › Supplementary Table S5 - Deseq2 ASV.csv]

	baseMean	log2FoldChange	lfcSE	stat	pvalue	padj	domain	phylum	class	order	family	genus	species
ASV332	7,693308207	-19,310927111	2,7180180115	-7,1047826133	1.2051207626648e-12	7.71277288105475e-10	Bacteria	Acidobacteriota	Blastocatellia	Blastocatellales	Blastocatellaceae	NA	NA
ASV34	17,3573317835	20,3589421014	3,0248287296	6,7306098697	1.68953414933664e-11	5.40650927787725e-09	Bacteria	Chloroflexi	Chloroflexia	Thermomicrobiales	JG30-KF-CM45	NA	NA
ASV30	17,7202304284	19,8173587211	2,9756414973	6,6598609876	2.74086703466826e-11	5.84718300729229e-09	Bacteria	Actinobacteriota	MB-A2-108	NA	NA	NA	NA
ASV263	7,9964326483	-19,3192359211	2,9286911409	-6,5965426163	4.20856568515483e-11	6.73370509624773e-09	Bacteria	Acidobacteriota	Blastocatellia	Blastocatellales	Blastocatellaceae	NA	NA
ASV59	11,9510617103	-22,1566778451	3,3829862199	-6,5494437177	5.77518008463492e-11	7.3922305083327e-09	Bacteria	Acidobacteriota	Blastocatellia	Pyrinomonadales	Pyrinomonadaceae	RB41	NA
ASV245	10,8690723804	20,1214948385	3,3943260781	5,9279793325	3.06685085522906e-09	3.271307578911e-07	Bacteria	Actinobacteriota	MB-A2-108	NA	NA	NA	NA
ASV27	14,5455952994	21,7115458144	3,935002847	5,5175425937	3.4377278117295e-08	1.81298140084364e-06	Bacteria	Actinobacteriota	Thermoleophilia	Gaiellales	Gaiellaceae	Gaiella	NA
ASV32	16,9659124139	21,9141589842	3,9634760428	5,5290252162	3.22015060805321e-08	1.81298140084364e-06	Bacteria	Actinobacteriota	Thermoleophilia	Solirubrobacterales	67-14	NA	NA
ASV96	12,3812918522	22,8999003462	4,1443402696	5,525584015	3.28391382039202e-08	1.81298140084364e-06	Bacteria	Actinobacteriota	Rubrobacteria	Rubrobacterales	Rubrobacteriaceae	Rubrobacter	NA
ASV116	9,6584031393	22,7996143909	4,1445211164	5,5011456692	3.77331291733347e-08	1.81298140084364e-06	Bacteria	Firmicutes	Bacilli	Bacillales	Bacillaceae	Bacillus	NA
ASV138	10,7240491278	19,8994122593	3,6184206232	5,4994745862	3.80924602173096e-08	1.81298140084364e-06	Bacteria	NA	NA	NA	NA	NA	NA
ASV618	5,7340414618	19,8530640665	3,586068784	5,5361637666	3.09168501747053e-08	1.81298140084364e-06	Bacteria	Actinobacteriota	Rubrobacteria	Rubrobacterales	Rubrobacteriaceae	Rubrobacter	NA
ASV21	7,4513772883	22,3825633108	4,1447648698	5,4002009798	6.65662790146984e-08	2.84016123796046e-06	Bacteria	NA	NA	NA	NA	NA	NA
ASV110	6,4294003157	22,1879899406	4,144935001	5,3530368836	8.64902107370705e-08	3.45960842948282e-06	Bacteria	Chloroflexi	Dehalococcoidia	S085	NA	NA	NA
ASV17	20,0786143877	21,8350740847	4,1443598425	5,2686240854	1.37450115435544e-07	5.04281934914701e-06	Bacteria	RCP2-54	NA	NA	NA	NA	NA
ASV73	5,1035173188	21,8159106283	4,1452553078	5,2628629622	1.4182929419476e-07	5.04281934914701e-06	Bacteria	Actinobacteriota	Rubrobacteria	Rubrobacterales	Rubrobacteriaceae	Rubrobacter	NA
ASV129	4,5344680295	21,6519576739	4,1454502051	5,2230654339	1.759851672528e-07	5.92792142325221e-06	Bacteria	Actinobacteriota	Actinobacteria	Propionibacteriales	Nocardioidaceae	Marmoricola	NA
ASV308	3,7249810315	21,4907531341	4,1458315693	5,1837014541	2.17525031769148e-07	6.96080101661275e-06	Bacteria	Proteobacteria	Alphaproteobacteria	Rhizobiales	Hyphomicrobiaceae	Hyphomicrobium	NA
ASV29	17,2860557408	21,4229564372	4,1444560238	5,1690635186	2.35269931681347e-07	7.17013125124107e-06	Bacteria	Proteobacteria	Alphaproteobacteria	Rhizobiales	Xanthobacteraceae	Rhodoplanes	NA
ASV18	16,8945461138	20,1954336535	3,9429772528	5,1218742484	3.02513616491751e-07	8.80039611612366e-06	Bacteria	Chloroflexi	Chloroflexia	Thermomicrobiales	JG30-KF-CM45	NA	NA
ASV15	17,0824686965	20,7908618458	4,1453595451	5,0154544183	5.29082672379689e-07	1.47223004488261e-05	Bacteria	Verrucomicrobiota	Verrucomicrobiae	Chthoniobacterales	Xiphinematobacteraceae	Candidatus	Xiphinematobacter	NA
ASV213	9,1619050082	20,5394278679	4,145476665	4,9546601097	7.24568327889314e-07	1.85489491939664e-05	Bacteria	Actinobacteriota	Thermoleophilia	Gaiellales	Gaiellaceae	Gaiella	NA
ASV246	11,9873351712	20,5404510596	4,1456698387	4,9546760497	7.24508934560432e-07	1.85489491939664e-05	Bacteria	Actinobacteriota	Rubrobacteria	Rubrobacterales	Rubrobacteriaceae	Rubrobacter	NA
ASV454	6,9347661155	20,3416486439	4,1458690718	4,9064860205	9.27225943207257e-07	2.28240232174094e-05	Bacteria	Acidobacteriota	NA	NA	NA	NA	NA
ASV159	10,2822391694	19,8754874167	4,1467610476	4,7930148828	1.64293431550865e-06	3.6257860756053e-05	Bacteria	Actinobacteriota	Thermoleophilia	Gaiellales	Gaiellaceae	Gaiella	NA
ASV185	13,0650841329	19,8974976354	4,1462178407	4,7989513335	1.59498541103419e-06	3.6257860756053e-05	Bacteria	Actinobacteriota	Thermoleophilia	Solirubrobacterales	67-14	NA	NA
ASV1003	5,1538500221	19,8962249262	4,1459880255	4,7989103692	1.59531162444894e-06	3.6257860756053e-05	Bacteria	Proteobacteria	Gammaproteobacteria	Burkholderiales	TRA3-20	NA	NA
ASV757	8,607372344	19,7463234935	4,1471064266	4,7614701583	1.92187720881863e-06	4.1000047121464e-05	Bacteria	Proteobacteria	Alphaproteobacteria	Rhizobiales	Beijerinckiaceae	Psychroglaciecola	NA
ASV58	6,0518766564	19,568027484	4,1479315792	4,7175386359	2.38715077391566e-06	4.92831127518073e-05	Bacteria	Chloroflexi	Chloroflexia	Thermomicrobiales	JG30-KF-CM45	NA	NA
ASV341	6,9867938947	-16,0416239725	4,2060124731	-3,8139744176	0,0001367496	0,002652114	Bacteria	Proteobacteria	Alphaproteobacteria	Rhizobiales	Xanthobacteraceae	NA	NA
ASV231	8,9207950096	-6,8365958502	1,8017813505	-3,7943537645	0,0001480285	0,0027864187	Bacteria	Proteobacteria	Gammaproteobacteria	Burkholderiales	NA	NA	NA
ASV302	7,2077633869	-14,4752946504	4,2060124731	-3,4415719742	0,0005783446	0,0102816816	Bacteria	Bacteroidota	Bacteroidia	Chitinophagales	Chitinophagaceae	NA	NA
ASV682	6,0347827245	-6,1352159663	1,7998230045	-3,4087885035	0,0006525205	0,0112868406	Bacteria	Proteobacteria	Gammaproteobacteria	Burkholderiales	NA	NA	NA
ASV471	7,8204080641	-6,1702285694	1,9536819409	-3,1582564389	0,0015871587	0,0267310946	Bacteria	Proteobacteria	Gammaproteobacteria	Burkholderiales	NA	NA	NA
ASV346	8,7497304128	-5,5830684787	1,8052153943	-3,0927436673	0,0019831535	0,0325440577	Bacteria	Proteobacteria	Gammaproteobacteria	Burkholderiales	NA	NA	NA
ASV8	19,5700322472	8,3195778423	2,7367669182	3,0399292637	0,0023663372	0,0369379463	Bacteria	Actinobacteriota	MB-A2-108	NA	NA	NA	NA
ASV197	11,1194121175	-5,5744395746	1,8310695068	-3,0443626273	0,0023317389	0,0369379463	Bacteria	Proteobacteria	Gammaproteobacteria	Burkholderiales	NA	NA	NA
