# Supplementary material for: Differential Response of Wheat Rhizosphere Bacterial Community to Plant Variety and Fertilization
Source: Int J Mol Sci. 2022 Mar 25;23(7):3616. doi: 10.3390/ijms23073616 (PMC8998456; doi:10.3390/ijms23073616)
Supplement: Supplementary file 1 [file ijms-23-03616-s001.zip › Supplementary Table S6 - path_abun_unstrat.csv]

pathway	A10R	A10S	A11R	A11S	A12R	A12S	A9R	A9S	B13R	B13S	B14R	B14S	B15R	B15S	B16R	B16S	S5R	S5S	S6R	S6S	S7R	S7S	S8R	S8S	V1R	V1S	V2R	V2S	V3R	V3S	V4R	V4S
1CMET2-PWY	8596995	137041728	138340475	177999611	140085142	158449449	184280135	171293161	229217603	190154588	166214335	239890772	272575833	234702612	181911087	155855784	164054033	190273045	157958327	16841312	192368219	191132808	155952025	122352482	281634915	25092746	224302869	255220027	347171327	378791877	259159159	231069659
3-HYDROXYPHENYLACETATE-DEGRADATION-PWY	0	10543287	6050947	7751373	7237413	10680157	12599217	12208178	4331038	499841	3463717	8328533	32629647	9541006	6429041	629486	11097395	10603384	10105635	7565369	1034027	8601366	1376859	7438721	2363063	18319578	17229217	15312201	22287386	2546141	16940942	15359969
AEROBACTINSYN-PWY	50711	0	93092	0	1739454	0	0	0	0	47896	2045759	39942	0	79792	0	0	0	0	0	0	0	0	0	158757	238912	0	358219	0	0	398078	671587	0
ALL-CHORISMATE-PWY	34505144	54826972	62025595	85060834	63083861	72491197	76403151	87398512	105621018	80721794	66470954	11426382	127107077	109418889	85278481	71256256	66972721	66280558	651378	79330736	82294984	82995828	69549147	49058406	11042627	92172827	90857985	96349173	129647953	165095822	102492567	94935934
ANAEROFRUCAT-PWY	87171219	13934238	124297565	180981976	129907105	14119518	209339196	199002833	233512301	16592694	149602677	235993024	237161144	217935214	170382263	134866334	200109706	238313133	162118288	18766299	215946635	224114073	176628518	13640351	339241165	290104328	244355737	309769639	423475974	44569183	287921223	274269756
ANAGLYCOLYSIS-PWY	111626525	204729913	191538315	252754158	185756603	219098915	2786579	290482408	353545406	279449035	222330926	319955138	349034263	334881993	256643304	235591798	289604009	327179112	234827864	264731145	29840571	303852426	235999602	189344027	460397324	361235331	304508463	413638314	580053198	567831464	390095409	362674577
ARG+POLYAMINE-SYN	42001319	6896247	65762052	80447776	66310657	69930142	84806144	90888572	126670531	85303982	87657829	112801845	136034362	103320951	79313477	62842116	79627829	93363404	73117456	84347399	101073337	92127475	81034158	59169729	137433726	127393914	96745069	129248445	179290753	205834674	105894016	112777528
ARGDEG-PWY	0	0	731411	1109106	1128405	2253064	289816	0	1147221	0	5298417	3686559	20165265	2116756	2695679	779646	171392	82123	80878	465508	119804	0	15836	0	785008	0	151416	0	2800061	304044	770556	0
ARGORNPROST-PWY	12656522	22359882	13124724	28739472	1548911	25324338	40703932	38899589	3124816	15002425	10381734	3800856	56648194	33592131	24638401	22535747	38062718	44798359	24489853	25698506	36446762	48557306	31273132	31562434	62748165	65412687	49912787	54551754	89073571	87959825	55715425	47207847
ARGSYN-PWY	95795675	1708721	15817005	204015933	149090166	184705206	244293831	255243531	304301275	230846829	187385427	253026889	306061241	266522943	205908085	190616818	260464541	294229752	200212912	231410384	269015544	273078407	206437083	169676253	419479697	316685069	266198474	374521266	527940977	500203186	351328297	325923452
ARGSYNBSUB-PWY	104696505	188896645	176292054	230806064	164649501	193781567	266067094	276002878	333430793	255956386	205321034	289708435	320343597	302419022	228154129	212232263	285737308	320467248	219461693	254761392	294042097	295909703	227553783	182514701	459009444	345334396	290762187	408299028	57649022	544030536	383801696	355061171
ARO-PWY	109074922	196093975	186820465	241241453	178732392	209704267	267827718	279736544	344697864	271886081	218375976	307949085	348020206	319039753	246603641	226977104	282424345	314607619	225000717	257651022	294553765	295846631	231640808	185885122	449871787	350257002	296885764	399341381	560268137	555508442	37964006	353080605
ASPASN-PWY	25258171	4018276	50080492	70777826	47983769	60015191	51665038	53686764	750911	59771613	51574662	93192649	108425693	90818642	69297076	53369158	39007611	47544445	37862542	5071072	55699515	58587445	55586888	36558526	80975778	81455709	76007421	64984314	89045231	123384411	56976327	67069298
AST-PWY	6272252	7502175	12337968	18940538	13535683	14060433	8167192	4289908	10389616	13936916	1578325	3069174	34199756	25677673	12939731	13901823	1176821	6570539	7039276	6222019	5837298	852196	4914849	1385996	798293	15204166	10240974	6542332	10795335	16801878	8913108	6588333
BIOTIN-BIOSYNTHESIS-PWY	40962673	64500307	78061497	94633424	73481515	83511178	88004133	74545385	11354955	94454991	98584652	136782934	159245997	13335975	82905301	82308429	53766246	76884079	75182674	8171738	88950997	79682388	68410365	50833838	11270423	109080513	90189081	111671991	136951866	166428719	101850091	97179427
BRANCHED-CHAIN-AA-SYN-PWY	154031865	28310715	248938761	331759986	25049551	288766841	388158785	403386614	477887199	364043181	297634201	433882196	476395763	437979838	341609045	309158861	406145715	457840978	322696684	367121966	419418771	432767416	333467919	265646944	64451057	512300417	423110175	580791281	807223694	78799081	546356757	509073786
CALVIN-PWY	114193697	20229806	186713539	250705733	185546485	213010184	279784258	290761408	34948278	270905351	219517311	315728416	348668	323026252	253121732	22695538	288822438	327155887	233773911	26491644	302098539	308576741	242099221	192982973	465424188	368998163	310065333	415381947	578468388	573454393	39269101	366718059
CATECHOL-ORTHO-CLEAVAGE-PWY	4042192	848242	5532302	10763317	5444158	8156071	12286612	3437378	5313833	3759621	7853968	16430353	27632787	13587116	5813926	5910512	4930517	895289	73674	592597	7718254	8990026	11859265	2896689	15707991	16516231	16529042	11298758	16510335	24131624	16648775	1065465
CENTBENZCOA-PWY	0	0	0	0	0	0	0	0	0	0	0	0	0	0	0	0	0	0	0	0	0	156832	0	0	0	0	0	0	183135	85858	0	0
CENTFERM-PWY	165418	4768821	2763826	7640686	2800608	4913639	5109557	7810944	6510212	4045528	2563518	6383101	9141826	6281346	1804143	3560195	3437685	7363237	1476234	4467956	570818	7417212	3820533	1414352	15368511	17005862	81738	15401502	14503654	21527999	8624522	9802344
CHLOROPHYLL-SYN	0	202469	0	1620149	0	0	800632	1103482	597026	0	0	184025	0	849269	198929	97265	136465	3041379	46653	0	102992	1196443	903824	0	1471345	804671	0	496809	54615	1595576	2690107	835003
COA-PWY	101354803	193238298	182373409	239010216	174622317	205389454	25684227	268559326	33893975	269408181	212554104	305152494	32189708	320009206	241342876	224518349	270883913	304542536	219258277	247977134	279567515	285040323	219277574	175349271	426314362	333333679	280259138	383796871	53572549	524607985	363618867	33413629
COBALSYN-PWY	40172381	68399801	56841526	81500876	56193146	61340173	112472215	125747055	109148144	60107933	64037735	117049599	116495207	99765194	70757367	54391114	107625011	125537781	81711359	10591275	122129487	127730873	93018352	75906669	181747894	163364292	140258001	172655706	231737926	224951234	15929307	14345206
CODH-PWY	5980842	15491547	9441462	14084134	10412395	11310326	24925927	33167181	34845553	14594517	12181022	20463856	25240411	24628595	15537463	14184768	42318456	41656462	26539938	34333592	3964923	39177664	28660284	30167749	65100349	38965998	24302391	58246449	79128363	76821835	37953496	49613863
COLANSYN-PWY	84972494	143778099	155786297	193680745	145423373	170992184	191081995	1872342	272393859	231861342	179280511	234235372	279189633	261020324	202581925	188250296	206492921	225580705	171795683	186437821	212224862	212136145	169018717	132532892	326563316	245476724	209330384	27850445	404310576	390875783	280624152	254809053
COMPLETE-ARO-PWY	115551188	208627017	198865368	256917925	190166546	223717867	283666223	296995572	366876844	290091439	232166947	327547097	368670472	340151641	262572511	24239598	299395183	333964621	238962279	273349066	312175193	313305328	245295569	197143671	47611848	371029066	313137782	422752572	592877647	588219532	401713226	373777067
CRNFORCAT-PWY	6948493	13486106	7024133	14017714	15999742	10899917	21047462	15843427	14584009	9410688	8073412	19955624	19283254	8554304	19498446	6934622	16715116	17568306	14748035	13799795	22065569	19558932	22057793	15442884	35420146	39105879	35335601	23294825	33558514	47955573	25002624	25345799
DAPLYSINESYN-PWY	93926739	170546334	15846043	211004886	156666775	182460092	24285755	252410591	274993236	223927046	185473976	27266928	295005224	272601779	209798161	189138755	239077275	271377709	192206613	219451408	25292328	259562579	200684293	160342081	373196843	316692331	266268602	347027931	478111468	476011423	331224362	30209084
DENITRIFICATION-PWY	7388826	14899256	16574548	26075332	18277747	21876036	16956266	15101041	19926342	23499607	17063163	35943946	30126201	35447892	20164633	19629559	12140296	13433631	14774455	1559881	14301373	16612239	1490741	9924754	19540562	2304118	19748935	21613915	24880041	317808	17122274	15378666
DENOVOPURINE2-PWY	9347295	47796202	35371053	81876727	54701872	27479804	64314192	37787864	36639057	28048725	55798367	120530483	152913458	103430596	50441181	47208392	2313137	71649232	41681743	26615474	17208443	42174363	32154503	22586675	75717177	8114821	73048634	78951403	99037126	102674234	3982916	61102444
DHGLUCONATE-PYR-CAT-PWY	3406801	3854314	2445968	6121363	3190332	7542869	3000461	373739	347226	395552	2082965	8298808	31563497	1151814	6898	678194	0	1478246	2764682	0	0	265689	106926	15183	6331605	49942	5599868	3880282	1653174	1963259	218663	4513645
DTDPRHAMSYN-PWY	113345291	203763832	198381182	262277995	19442209	238109283	261777162	27992645	361997487	294672174	23357185	344036479	367574386	359150079	26782665	255262025	28285247	314065119	233500246	266883075	289532576	295596471	232267593	186669634	444984128	348393154	288885856	395938712	555853619	548964313	376841289	350587248
ECASYN-PWY	0	0	337716	961301	3293104	1211459	153654	0	895027	0	2760001	2715546	10953629	978874	1689025	537113	130941	45731	0	374506	91673	0	110211	0	382449	0	717873	0	2019042	2435223	170978	213226
ENTBACSYN-PWY	17396254	17996852	54063641	70072235	36168755	4273926	26007964	38652526	64582405	56662736	55204207	72353934	80553544	77120507	54712728	49429832	27160586	2459594	2326666	41977532	43769426	43342467	38313012	21227964	48538035	41697402	43591672	40633282	60955101	93580445	44604707	39703517
FAO-PWY	123772741	224235701	191968198	267089226	200110284	241028742	302004375	347605	358396833	265146832	215543193	357913831	366305943	35066851	246578972	238506388	312691825	360008887	25624235	299741482	327888105	339596779	266314329	21584451	470786419	427614154	351106092	450149719	62147953	62824455	442357748	394548063
FASYN-ELONG-PWY	13327272	229967383	222084994	287714393	213784045	248436379	300645331	289936386	410902854	326216796	269639066	36948445	41058497	374283021	289220945	267541333	305579271	338002398	250634267	293423732	34146487	343006921	259632116	207051175	498363528	373818968	333100978	453879032	625642703	63130196	441837687	402501064
FASYN-INITIAL-PWY	6798084	82646228	109486785	105289605	109617757	94920537	129577675	102953542	134920272	120027038	140265143	157305312	256565803	145058408	123925666	94749335	92906288	96869461	111989318	105968109	129451001	12863526	98065214	81658673	174161622	143176292	150355199	154350633	220842283	246556302	169734274	15055874
FERMENTATION-PWY	59632172	86986567	101441335	132705724	108183643	114711764	124240253	112327896	162096406	132808326	120696384	181495539	209799533	166753257	13300475	111410693	98387295	130122279	97721474	11557865	132559911	134493301	106069441	83377783	189287599	174699069	153536613	168610164	236501636	261105609	174708014	150190766
FOLSYN-PWY	84924358	14199881	134131627	181994803	137541079	15918811	19270289	184832575	233751668	181343142	164185305	243412461	265020367	239111663	179354847	157484464	169538357	198863518	160416048	174167535	196363184	201130271	162282529	125898873	288580872	260678645	226024682	265544204	359590305	390231854	265722797	237662099
FUC-RHAMCAT-PWY	0	0	0	0	3673524	0	535385	0	0	0	4537683	0	9355157	585929	2912735	0	0	81805	0	0	366619	553988	38662	0	148465	0	2468306	200973	2056602	6634379	0	0
FUCCAT-PWY	2424022	139529	4690457	416679	2853875	589089	3337728	261704	0	5027965	380299	2099228	10117616	3483606	4403796	0	1889692	868856	4711819	1541289	3845669	1611089	2372297	904501	7885375	321791	5580357	5039049	12066541	9126302	5721066	1539515
GALACT-GLUCUROCAT-PWY	21638481	32891589	27040748	36182014	37602689	31280134	42684065	45283908	3553192	32119495	36558575	52652375	73191782	44285768	39671803	24285539	35434627	37207497	31379047	30516735	30869054	38054667	34625333	25602539	53203964	57136968	52930758	5456661	73204976	79589941	53811619	41768285
GALACTARDEG-PWY	5131655	6106622	2650786	8260767	7619391	6640186	8061251	3750701	7025244	5420669	4749165	10539018	1984105	10729435	4174129	6829701	3938413	811793	6365426	5755557	7201742	8299694	6317607	2063178	145467	13879295	12648001	12414673	17309944	16081283	7136957	9775463
GALACTUROCAT-PWY	3535454	53225433	45135394	66724868	58898495	57661587	66972842	63364315	64952737	56303815	59799364	91387075	117390493	80097781	65867676	54395684	55632863	57041178	50383707	517848	61997308	64102788	58123478	38498937	88728452	97079807	91572466	8637642	110950776	136955519	88043462	79868178
GALLATE-DEGRADATION-I-PWY	2599285	3129219	5032541	3371135	5316632	4717796	5560702	3126994	1158575	2647087	4840041	8935155	9534898	5872796	450799	2554599	3670724	3596997	2868374	2544345	4809029	3416043	5629201	2284099	6703253	9572266	7321811	568944	7676922	10646921	10039278	4683454
GALLATE-DEGRADATION-II-PWY	2599285	0	3277817	1977119	2347597	1891081	3620424	2884042	1158575	241111	45989	4062693	9534898	1134748	450799	0	2182165	2686253	1014777	95742	3471575	1673086	3178343	2284099	2136554	3127664	5877077	1242938	7676922	7640474	10039278	4683454
GLCMANNANAUT-PWY	6554404	4741714	379706	9913633	5727472	2598086	12184184	8930923	453006	1393413	8612431	8290432	22944698	7953549	3611234	2529783	8197884	12575593	433811	8961305	11042065	10763915	13989527	5725873	22049754	849645	19605242	19830052	2786199	31468518	18699591	14789962
GLUCARDEG-PWY	797497	7490459	2697315	8483553	7913589	7159241	9243216	5681116	11681076	5714573	4890419	10700375	21044281	11097596	4282595	7123764	6950766	11772902	7726288	7205263	10397126	12886138	6959708	2434101	18960255	15693439	16814973	17798975	27796745	19512078	8036801	13699494
GLUCARGALACTSUPER-PWY	5131655	6106622	2650786	8260767	7619391	6640186	8061251	3750701	7025244	5420669	4749165	10539018	1984105	10729435	4174129	6829701	3938413	811793	6365426	5755557	7201742	8299694	6317607	2063178	145467	13879295	12648001	12414673	17309944	16081283	7136957	9775463
GLUCONEO-PWY	916315	166904982	149177432	206576864	151539181	173926031	235491021	238791588	272191321	212445394	176884466	266034785	280545959	265972673	202879225	180896012	233448648	266325162	190142888	213688305	241723931	252240519	195226862	159416905	379219082	316912105	262035928	341133993	476398183	478431449	314252936	29778983
GLUCOSE1PMETAB-PWY	14016083	16155153	29414438	43582699	25046252	27368655	22828025	9880703	26096206	27864611	39795152	59781162	73917756	56015832	33636296	36503261	7264769	1229516	23311734	23964338	17425162	17841901	19474833	3767052	18350398	29116561	27052506	11026647	22605325	33497988	15348291	10936641
GLUCUROCAT-PWY	2231758	33655199	27585364	34232832	38058582	29165371	53349799	49163999	35595156	31509634	36846912	50188144	73366871	40940145	38288826	21050243	47366823	42635583	35366233	36308551	49729837	53623222	42406495	33150068	67788002	74191587	69965738	59599166	82435983	102250203	65854153	62679436
GLUTORN-PWY	106228763	187540671	182268141	235872646	171654228	203278046	25620669	264310639	333617881	267731141	212203347	294650779	325363346	31388034	237393499	222895189	2705851	300702682	216080813	249393239	281712921	282458127	219124302	173737052	428497631	327770565	280732224	381590089	536969135	521304258	365502858	338167464
GLYCOCAT-PWY	70407957	126899208	130570759	17104076	118591584	148609933	17114884	166274709	242429495	200132802	150406126	198418552	238280348	224881621	175846751	163331303	17565244	190942921	142702145	16254128	189920044	182145734	142895096	119501531	283561524	204395826	181210988	242185428	351835321	346416696	235434181	223291127
GLYCOGENSYNTH-PWY	76461311	128103572	141715432	181394208	126758986	155819299	179929323	169876416	251122477	216619803	164857997	213456545	244934022	235825161	18652494	174792339	177504919	203389996	146652827	165378084	192976826	188795613	148005449	12214081	301771358	229837334	19765406	26317079	370836738	382134715	249319594	234090286
GLYCOL-GLYOXDEG-PWY	0	0	0	0	1309153	0	12655	0	0	0	2259753	0	3376107	143336	1101858	311945	0	24798	0	0	84819	137509	90651	0	355284	0	654123	531951	502474	2139062	0	0
GLYCOLYSIS	101021389	18176373	16259964	229229274	166425426	19491431	259887656	255836651	307007113	231163704	190691681	288854073	314859314	289075124	227391385	193151228	264935625	296512133	217275124	239715774	271487495	280342589	218208587	178360493	423527296	344731078	288911747	381328751	532301751	532267707	354451161	336538581
GLYCOLYSIS-E-D	8924067	14792232	133624686	188984221	139757381	155869622	216025578	206933225	2455602	182652503	15894366	24296085	25930011	234208106	183760593	151230727	208925621	240837799	174458492	193540103	222151693	22746722	181862757	142226546	343429647	291197501	245718889	313140268	432872247	446447988	294165908	276289294
GLYCOLYSIS-TCA-GLYOX-BYPASS	78904096	133470964	117197435	171328021	125222912	138173864	193424091	171809408	193670429	138413121	137837629	217963159	249521417	199123432	153826462	12590214	180062961	198349553	149361298	160903855	181420642	197004513	164853995	118927505	282162214	258849072	225201671	262837058	358305677	387947035	257036298	239339449
GLYOXYLATE-BYPASS	60116916	97323321	82996574	121847477	9517947	95104582	149939597	125657147	141397016	98289265	95602787	159347573	171723415	130576273	101232901	86805437	132486732	140402246	106343222	117380144	141597497	15099621	127562918	90583691	216842083	200559786	17835857	199678058	26542343	288537628	185747023	181322724
GOLPDLCAT-PWY	0	117498	0	734341	1578908	364353	674967	0	536645	0	19966	2099644	1854851	1251963	0	991506	474034	1252197	279096	71029	35097	177871	405991	0	782431	15697	1669511	1038717	2858507	4630287	1851733	1716371
HCAMHPDEG-PWY	3776798	4895974	90106	3390283	2085991	4575926	8835519	8987557	5819866	2683836	967788	714485	8936702	2573901	0	3199553	9309171	8758707	5771551	8197055	5796951	8730841	6157968	5507171	11261173	13578436	10190552	13299643	20621805	1686542	16714078	12724748
HEME-BIOSYNTHESIS-II	5276621	83907681	93517613	12202747	93685316	104515429	123594174	117558749	157918819	12752971	114950649	168967442	176654729	164425908	115691296	110282077	136016664	145213035	97771475	107996033	130453132	136071241	107724725	81275703	218420592	169598535	138800509	179056145	268566871	268749447	180490602	166366471
HEMESYN2-PWY	90188346	147690196	151301767	208319196	1479494	169703333	201751646	195801074	278279991	224978486	184193952	259736096	277433817	267591999	201708986	190949559	203676911	225549612	1634448	189787647	221021778	231080931	180071181	134765271	33649338	272266892	228187859	294600757	412083221	433816372	283505099	268080026
HEXITOLDEGSUPER-PWY	16776367	34307251	12986039	35789245	27592089	26689762	53324943	49416542	38171448	18506101	16994759	47034102	5439073	28762945	35427364	19943775	50240498	54670509	36968001	35857529	51838038	45909919	45409682	3466813	90320199	89570916	71392855	79963746	103331013	127802721	65886076	69002155
HISDEG-PWY	68963675	106200623	105123398	15392723	109384164	126916471	140334673	139393968	179833722	158757583	130790906	185653081	210672757	192626369	145334834	136416369	133643498	148054914	115750672	123331858	147462938	156706417	133851334	94039021	21869269	196226856	159407552	18142235	267706696	295611094	186157208	17465651
HISTSYN-PWY	10177873	182914377	169813831	227615724	165321237	19591253	252789115	26727146	319336119	248726174	199791099	287970727	309291528	298562309	227728896	212039635	261619146	297241214	210905369	24008774	275646338	281616849	21528458	173894095	418715844	329988961	266635593	372607177	520246645	511290038	351439423	328811932
HOMOSER-METSYN-PWY	67531543	114852411	99555128	136483412	100568607	119949518	176086526	157239193	181626144	138564358	120815333	164807884	216669919	168621281	140422554	121460511	167938068	171897281	137837494	146688006	173625513	174565777	143573036	109580305	261014416	216069609	191047208	227038016	327219698	326768458	219443223	20476901
HSERMETANA-PWY	8378708	14037414	128272358	185911643	134493859	150511047	201663814	193211586	233986679	173842491	14825079	247648733	255455183	232436833	174710848	15030016	189598077	204955962	157002344	184066585	206205221	217698095	173803817	131236889	296996313	266008585	225375886	274788254	364238441	391270467	26637546	245307525
ILEUSYN-PWY	176875603	316721565	279517805	370966397	286770144	324394831	441170069	444258336	531751961	40178347	335438879	498789178	560451883	486267014	38415236	340648974	452363129	506748368	357136985	413398796	476090118	495667401	386524642	302303629	721150471	586205205	48601251	653205202	905148252	893664782	610285713	579191587
KDO-NAGLIPASYN-PWY	0	6322692	4818263	850491	13569455	7367092	9045444	5611336	11130979	0	14681788	14693294	43141354	8642155	9184744	4953769	489587	6300512	11209712	8713909	13197589	9582772	4901183	6173903	9393345	4604164	7032943	13322982	27889371	25460552	6741037	7538153
KETOGLUCONMET-PWY	8120087	10656896	10049048	12978844	12848404	12579039	14174961	11867631	9549166	7236435	16114354	19348824	38810512	8008126	12864145	7706541	5105452	7708947	9732838	8306742	11366835	7267583	12148497	268645	16947227	17901474	18033955	17308771	1879202	25627463	12886594	13229703
LEU-DEG2-PWY	61547798	96845581	88812943	12830866	99365738	114236452	125679344	120350522	147818789	108607083	107795228	180579512	194303062	163883576	11622427	93939423	124075975	140285113	108408198	121354469	134934346	143208397	121331591	87705738	203952454	18943607	149834264	168623685	242777347	263956281	179348365	163147353
LIPASYN-PWY	0	2501498	0	5804409	3009425	2497429	0	0	2819187	0	2617881	6964095	2344942	753983	296694	4353909	1741989	2395363	0	49794	65538	0	3054179	813236	0	3580789	4091292	5009922	4287936	1914694	3308445	2147077
LPSSYN-PWY	0	0	782181	0	0	0	0	0	0	0	0	0	14779943	0	0	0	0	0	0	0	0	0	0	0	96129	0	0	0	0	0	0	0
MET-SAM-PWY	81745366	14298445	126908239	17162505	127005692	151203815	208990965	195776108	231158467	177669578	152496477	210776254	262099712	216247983	175033268	154619128	20412789	215042438	168096895	182798298	210604562	213155533	172569294	133784771	316430789	259872825	226896531	279929523	398713297	397063372	269287929	251068284
METH-ACETATE-PWY	0	0	0	0	95945	0	0	26663	1362027	933033	0	0	0	0	0	646178	0	133259	0	823487	0	1208009	0	0	2841257	0	694068	2327101	476082	4268139	1036158	1313666
METHANOGENESIS-PWY	596198	1709027	405277	646177	481209	403708	3793364	4470259	1673915	718193	403538	975896	0	72455	559511	0	2248387	5030409	323904	1675903	1802713	2852199	1598884	2664064	6369447	4859735	284999	5728449	7586383	5337053	2712812	3377977
METHGLYUT-PWY	0	0	69507	0	0	0	0	0	0	0	298429	989279	1554805	340327	0	0	0	0	43455	49732	0	0	0	0	0	0	386425	0	49864	19979	429055	0
METHYLGALLATE-DEGRADATION-PWY	3213472	3887823	6203333	4188038	6552111	5839372	6899156	389336	1445915	3293744	5974511	10998379	11768512	7275392	559153	3177502	4565031	4476128	3567358	316695	5969443	424925	6967057	2841395	8329709	11845334	9069363	7070373	9544251	13207604	12415105	5821942
NAD-BIOSYNTHESIS-II	742717	15328039	16283334	27111105	16569129	13442285	22913438	17218875	15728029	12165951	19194696	37704812	35403014	31920773	19337103	11027218	7576069	18727393	13414084	13064607	12177347	17725411	14143881	10511959	24710292	30044723	24894674	23885628	27679555	32274608	16178303	17401772
NADSYN-PWY	17425739	34982217	37234158	6271262	46715492	52254705	31325135	27072886	47324729	48654298	46469935	90096832	69199405	75165442	47369973	5162745	18027743	2273867	35290164	33491727	27832278	39545097	41760762	24817302	26446118	55333758	45266333	31713542	39074495	71390176	38091013	3143269
NAGLIPASYN-PWY	67026946	116680384	148938305	172327175	12807684	155133544	133127831	123191073	241426816	225945865	176169144	214968476	247231569	242768219	183893924	178960904	138920208	151735833	12792307	146108205	159696789	148569549	118092388	92394745	233044843	16465337	14692262	194956805	276116189	281975945	197963493	180076714
NONMEVIPP-PWY	9468025	173868389	168460706	222335725	160616568	192475515	227995864	241354496	306916872	249220127	194637858	28146634	297288384	293319054	223971913	209036446	236594386	269395528	193665872	225845449	252192794	257657324	197542966	156480097	379144644	303981806	252735321	339674021	471675522	466854775	32250149	298838376
NONOXIPENT-PWY	134336707	239991625	22351534	30266922	226069515	261101681	336313263	344386303	413539933	331292584	27261258	3780899	439107254	391019689	312749005	275108312	342457828	389070578	276100187	308843142	354198614	364136074	283939075	228130646	550684837	425367426	357089325	490953337	692671637	680809866	466813531	42852556
OANTIGEN-PWY	9665212	181367502	163025525	218396929	157055939	188295553	246991672	262178454	317372217	24284618	192454719	274873196	291752611	288497605	217588865	207886865	263938906	297507395	208575363	238709859	270729543	274580915	212249456	169529729	414292818	321079581	265962942	373427594	521918012	507139109	35064341	327340833
ORNARGDEG-PWY	0	0	731411	1109106	1128405	2253064	289816	0	1147221	0	5298417	3686559	20165265	2116756	2695679	779646	171392	82123	80878	465508	119804	0	15836	0	785008	0	151416	0	2800061	304044	770556	0
ORNDEG-PWY	0	0	570804	0	0	0	14793989	0	0	0	9242663	6119697	48188533	5454311	7414934	2600824	900125	7203487	0	0	7426644	0	13507725	0	24240242	0	18764431	0	22777092	20812738	16656395	0
P101-PWY	10565465	7844808	11523492	14931135	3177502	6677516	9579289	11502508	36667	15067	738649	4038162	11804067	11329103	4514025	6666706	15495223	8599528	11161752	6471316	7526868	8036307	14169433	6272148	20404293	12288213	1603327	18782293	30354634	26289398	20644109	18444458
P105-PWY	104949451	183336686	16393966	23198622	166976172	187920635	258595302	244651444	277450185	203330582	191568542	292820399	319574157	281605821	209327789	182045309	248750027	277427635	203753853	225552079	252556354	270895526	220309221	162986766	386657833	341882277	295653034	358190554	494767245	52006467	35274934	323193579
P108-PWY	111032726	2130513	17989634	24991123	177282309	211788605	290848055	319249927	364172504	274862981	211887004	307686797	334620272	320833552	250479137	234494734	310206435	344104713	235722304	277037324	318850641	32995061	247409687	203345603	471766587	376786579	304261964	426610234	606420947	584610594	411887096	379204261
P122-PWY	2748634	41450962	22263219	44669325	36786786	33748022	72166895	61977919	48457001	25640937	21252317	58908503	62099951	43388122	39970898	238294	63985976	77238548	49426791	43653848	60982425	63596968	57366706	37603453	115486362	102820827	83573565	102343957	14074044	146978221	91363593	94379694
P124-PWY	45197685	63495692	44394876	74955301	48520969	64027471	118128198	123337812	84250625	58799602	51059196	80953949	97945166	72179817	52530504	42716531	107862782	126526165	91197452	8792633	109859429	119885923	88193937	71589867	169445771	139010492	110980814	161831162	220183772	19959273	144334103	13983979
P125-PWY	5226593	1505837	7971271	15442851	11478693	12508316	28648986	21307913	1588863	5391444	10383578	19984408	39584988	982444	20036349	5186836	24560066	26191207	20307749	20954944	22838297	25521246	21596891	1912634	39991859	33921767	39512925	31231152	45807485	51374536	36220053	34845815
P161-PWY	40410382	4200472	39391211	66413215	29216471	40576985	8759267	87949963	8622171	5574997	44830973	58083041	92212614	66168925	43131159	55795388	100164125	104169718	52635894	69700185	86752111	90271433	72846446	53405156	146992002	124648589	99825804	134408674	205988462	183661724	137123643	121846395
P162-PWY	0	0	0	0	0	0	0	0	0	0	0	0	0	0	0	0	0	0	0	0	0	476747	0	0	0	0	0	398556	873311	259547	0	0
P163-PWY	2078415	7042401	1384486	12476977	8528428	6678386	1627293	12783219	11277603	3564157	5653599	14150998	776335	7028247	7459398	4771837	11712999	17153379	10938099	11698901	15895913	18989445	16016301	10559527	24204283	34462429	25871796	29336409	45918078	37001579	18801751	2286805
P164-PWY	58449397	91198435	106670454	141442932	92421508	110135523	136380304	13477259	192431735	154067208	126657871	171003461	186439532	185119039	135154848	130390681	158437628	163045214	112487387	137458084	160652488	164909056	132332577	98466184	252429651	186117765	145790151	209256613	312769554	301100577	210961458	197938692
P184-PWY	0	3557118	5210035	3320666	6141147	5500121	4578878	3532232	1103243	2943796	5448087	8567627	9988386	4211367	4833147	152626	324465	3703881	2871631	2935061	5531384	3533043	5180439	0	5250149	10539642	7178214	6275241	6976741	10870292	8634705	4602053
P221-PWY	8221094	805579	4697594	9569162	5688204	15112467	14147141	14457754	14063906	5545015	1021691	21314734	43225197	14813262	5069492	4816849	18842982	27068342	15211745	13742564	16105783	18993436	32298777	19416078	39863937	47244676	48236979	31214793	61914629	72490217	62535313	29258813
P23-PWY	92249381	164518826	17599211	230466016	148195101	191322263	239657456	224762496	332150871	251649282	208497341	256375394	305600112	312838775	232652191	207139201	267404432	304473556	20245925	252836517	278543987	285172262	203235508	158669436	43586942	291261546	266669228	393488418	54309303	530419859	349692231	341133166
P241-PWY	1649708	1724096	355374	1035606	34444	924829	3310279	2846416	1720629	0	637564	862052	1640694	1255644	637773	676969	4609403	5110787	2560748	2037616	3829257	232564	3006864	1734108	7748996	4270415	34806	6581514	6955624	9365984	5350458	4936599
P261-PWY	2045512	3779	2370497	168397	209114	5461143	8533805	4831124	428954	1254385	3568982	112823	3615061	3713138	1337337	1971589	3483796	4244645	41347	4868057	9476576	4489293	3261776	8292895	7730543	5194305	536799	8659553	1318492	9330984	2950692	5587642
P281-PWY	10295618	18561295	12516817	21020633	15895101	17387844	31346238	2566923	20031883	12499459	13729839	27689861	33732376	2051869	18610173	14037568	27856001	25972716	19252227	23292605	30179823	27905465	29308848	20400698	40247867	48803108	40641494	40664788	50234566	59965146	37007305	36638471
P341-PWY	0	0	0	0	0	0	0	0	0	0	0	0	0	0	0	0	2338913	0	0	0	0	0	31248	62488	0	0	43746	0	0	0	0	0
P381-PWY	0	14660162	7226643	16017034	7551643	11170462	27676582	23119689	15957272	7454271	15029199	14447201	36491752	10567253	12835879	8817844	17036364	198757	11373276	2103313	13716876	21522016	14927064	291506	37953069	27379937	32656635	31093069	39898477	51895553	22279646	31992485
P4-PWY	9033799	158950277	145191322	195432856	144228978	170092333	221024393	218821634	262608156	20380578	171598044	247105361	282205627	249820202	195955984	175560574	211642632	236652528	181254754	201842706	231163011	236468165	187610596	147845692	338912037	286771477	245811442	302240168	425749932	438071685	296487744	272842965
P42-PWY	76231234	129763256	152411498	188563542	114992441	154175385	198046302	179747417	323004522	248826984	183701411	20090026	266166482	265242475	191929805	194315785	256559469	268551464	169938596	222201223	243665356	247212019	167851318	130902772	422144128	234363855	226494806	351312623	500915892	458178343	29621738	320801363
P441-PWY	11780793	11786631	10309639	22015324	14302132	7174237	26598701	18581749	12349097	431688	18976494	21431508	49605861	16628119	9179301	7323585	19763258	28321463	7841676	18971158	23363608	26059785	24896195	1317411	44476992	23635824	41383038	44061664	62291038	70104076	35809452	34674756
P461-PWY	3698453	9324001	4411998	11703093	11962408	7344929	16330327	11445463	10673376	6214069	6393366	17658267	25143831	7995671	8011776	6872487	13718722	1600722	4521446	9192717	13198069	1502144	11551737	8433823	25099853	30509034	25970258	25684497	35263366	46930233	1860183	22521652
P562-PWY	12790769	22226094	14014238	25083434	19125316	15255592	37841338	31332365	1489353	8650577	22330651	27303095	58726679	17515164	26700633	11049599	28447684	32151011	25859454	24892105	33728526	33059866	35307723	24458106	56175294	50089805	52750757	49035824	71855734	81353739	46393249	41368239
P621-PWY	2396575	3924987	3032264	1645575	3381662	1300979	7489513	5167059	4281568	2958756	2961217	3786972	7222392	2129899	2478854	2576854	7475365	4413604	1890051	6183607	5075431	6215363	7590588	6154309	4574634	6398127	6663891	6743982	5617845	8051374	7776884	9216263
PANTO-PWY	9031223	170410918	157688331	20775439	152876288	181558902	228948347	240605456	289086537	227120555	18177431	268575872	288407845	274977177	211514031	191608912	232309769	268101333	194754011	2185896	240510582	248504308	193720362	157119004	36890934	30265766	258984712	338518466	463587874	465441117	320780349	296010627
PANTOSYN-PWY	8576952	156207369	150650118	193780531	143878991	166172855	218965474	225223629	276704824	217455671	175968631	248140334	28289518	254124172	194705616	179578897	231549986	254683579	179148767	208552301	23698226	242803926	188276894	14894582	360985915	285366998	242700533	333132352	458037808	446988629	311242473	291447097
PENTOSE-P-PWY	108764885	193479598	172392025	229136819	176350925	203860819	271241233	280490997	314568527	245773187	202129309	290247074	340190103	297106823	237687334	207043569	269398273	307102949	227156994	245332941	282068517	278254046	226958408	183400259	426918701	342460295	293145193	387558157	546561907	536988391	37022306	339520027
PEPTIDOGLYCANSYN-PWY	101470301	182409871	169570354	226196419	163517762	194247988	249101432	264591808	322861962	250215337	199416891	284938275	303739476	298732009	226680325	210923584	259199005	293807733	208969778	2401611	274128099	280517209	213698064	171468236	412464522	328386893	271710662	371028631	519411222	513807794	351630302	327239338
PHOSLIPSYN-PWY	132121108	236022758	231441441	297202674	214390041	257649617	319041049	334517436	425459983	338290242	269016407	370086428	410161356	393662175	296883566	282407028	339028522	379525731	272216697	314231622	357032914	357616908	276230835	222696784	541466014	418389023	354880435	480738143	675687114	662721472	458515104	425605463
POLYAMINSYN3-PWY	26928597	42450955	42846935	50940508	43501773	44269851	50330396	53384854	80092874	53764881	58386717	72802658	89229712	65721523	49856096	38753737	4531089	53494978	44294269	50812859	60808048	53900871	49094943	34507455	801102	75407312	57940105	75103402	104341513	12440731	61342896	66339985
POLYAMSYN-PWY	26943235	43239695	41588479	50186753	42795475	4359359	51428841	55425823	80178531	52348125	57384494	7262982	88181295	64130898	49130723	37674121	47168926	55689754	44792539	51712697	62399867	5559529	50534524	35912495	82493711	80013204	59369111	78436956	108434297	130151414	62526651	68411361
POLYISOPRENSYN-PWY	99236936	173748273	175461888	224834486	163574102	191592924	228644341	237416197	315603601	256164408	207032726	280734518	303950442	299434656	225483255	211185746	244781845	275516139	198306477	225581862	257510591	260295292	199026834	158294038	393130718	294361953	247430847	346512988	491736105	476840294	327337762	305774598
PPGPPMET-PWY	22126944	18389211	2949139	30435312	2769163	24753605	34812521	28129811	29653978	24372968	49482388	36630612	89005642	4130498	31109549	20009756	20913296	10980896	28520985	29060203	31870109	23060137	35302046	26257449	34760316	23725155	42029259	25161272	38432366	4234266	35186157	29819938
PROTOCATECHUATE-ORTHO-CLEAVAGE-PWY	45246341	7387018	42223278	68656322	6134952	58810186	123111932	120411224	9411795	49797098	57812842	99533693	127406688	76798496	69060046	45751158	11949485	122809577	89822293	97701763	116868192	128632851	107490586	84129405	177879752	163853338	142114857	156209204	221048866	221100056	162076181	149271379
PRPP-PWY	12643618	52857015	39641096	79525792	58848771	32522352	73680001	47685636	44451172	3340514	62567313	116905948	160204996	100660589	56386656	46173976	30971152	75571846	49266161	34786037	23630002	52641426	40517729	29279424	90428168	91857496	85004721	91005666	116708274	121893556	51977858	74520879
PWY-1269	65120712	107688386	136905133	162030663	11870318	143714918	125322784	12207695	229416413	208317629	16387141	200725022	225116309	226271382	168856707	165027544	133641042	146515967	119060712	138015701	155860456	148920938	113772355	89872013	226687668	162576051	138977528	188708954	270229303	274928937	190636227	175247688
PWY-1361	0	22462	4132353	3039396	4032401	2586972	22474	0	0	0	2639471	3921209	4843801	4052933	1766931	3667909	0	0	0	0	0	2151333	0	0	3432322	0	2640244	0	2309819	0	4712091	0
PWY-1422	0	0	0	0	0	0	0	0	0	0	0	0	0	0	0	0	0	0	0	0	0	0	0	0	0	0	0	356358	0	410877	0	22279
PWY-1501	0	3401912	2072188	49505	1112984	1393447	5997154	3872997	1035271	1097435	202189	2288387	605882	1739591	2104543	123892	4003251	3386222	2291629	3893647	5646549	3802147	2962066	654747	2670725	3336591	3271846	3291799	5893507	6119475	5740569	5381814
PWY-1541	0	0	0	0	1516162	93899	844937	0	0	0	0	0	0	0	0	430769	0	0	0	0	879093	408182	2567068	763092	1278396	206321	0	0	0	1180616	0	0
PWY-1622	7934117	1016539	1032195	6623351	2311591	1450959	13251046	21127774	2366501	2221515	888015	8369367	1816382	905691	6383793	3761464	5987585	15409107	12718328	21149075	34127536	23811915	9403667	20562022	30932351	28812009	20626665	28857081	28070323	29859578	15067969	23370535
PWY-181	33977554	57105494	58751949	84328115	56829488	71712543	90397408	71646756	99030114	68828007	70427173	120002799	115075297	99803679	68604431	65005419	49493058	84214389	68531714	71067627	95002803	84493836	65457078	59324144	125700362	118455936	99655129	113820318	151846553	170982412	98869087	101952204
PWY-1861	11591148	11883066	5182627	6351728	6488115	7695963	38767531	28165089	14430991	1324158	4771368	7025565	40364198	13991033	16667496	6207271	27572311	45532388	21719177	1318451	26206354	30573187	19722909	16537859	76806069	61565085	30791378	65376075	81620534	90704133	38562954	50785755
PWY-1882	5486926	4253273	0	1956884	0	0	5544636	7732402	3736001	0	0	2824226	0	244433	2778807	1768897	3030742	2845684	3355737	7815125	7415933	7242675	4628897	8129191	11844761	6514768	4605258	9696976	10944802	1151035	793451	11466725
PWY-2221	0	89951	0	0	0	9150365	13463362	4447815	0	0	0	0	0	0	0	0	0	231783	22474	0	10252951	0	146146	12763144	0	5215789	78727	8382151	1971639	4059629	0	0
PWY-2941	2943896	8566001	1629866	10212053	9961	4994903	11819067	13741548	6899414	2266493	0	5256842	10195587	6621827	1539957	3520743	8797411	16772546	3800324	4697693	9072376	7939476	8731208	4210143	29547359	30990078	19059247	28233459	31580371	3865132	15801273	23628522
PWY-2942	118951481	210696733	199324081	264438353	193583148	224933269	28874896	300509526	365048587	288814793	233672614	33609544	367045119	343167721	263366873	241537052	30123549	337302735	240143444	274605483	310521554	319859226	248520304	198533061	471310749	381508657	321585775	428123124	603358397	59640335	409714569	381024463
PWY-3001	127347818	227702951	217045919	282650225	211641901	24900458	307605944	321106643	397119269	319249433	255090942	357877734	398462763	374959049	291111674	268149209	31631318	357291327	25868172	290737722	328171598	335715558	26222505	21178411	50140969	400362858	333440149	449991974	629016893	619123713	428873681	396077964
PWY-3661	9107881	7569629	8862585	4429369	1026251	5835466	23343706	21368792	320135	4241863	18581737	561093	30643797	7129747	14518398	2451836	14386669	12399661	21303387	16950703	13592169	16570874	34108153	18061244	33767576	24546563	3497712	20030136	26564466	29731466	35026431	21356709
PWY-3781	325054248	565357577	530987647	702667983	515501331	612264365	781730877	812833538	99535207	783193659	626607885	894634127	969467779	927295347	707157952	652979772	819955568	912807252	655849836	747377284	850514203	874501728	671574505	543900846	1294622552	1021569142	867061729	1169161693	1644476926	1602027144	1107110848	102639388
PWY-3801	1911536	16085378	10323259	13743539	2652961	5795453	15959635	10449415	26551071	10791982	8561329	13269192	13297748	23586663	10118166	1040806	0	17259764	1351964	8639266	21513198	17737581	8478284	11411258	14995719	8616603	27665118	25930231	42051535	42353783	11433661	18346384
PWY-3941	0	1938393	600806	0	0	1033788	3424875	2630772	1513956	985922	821962	1242149	2090921	49678	964984	900622	3156721	2791366	2154612	281943	0	2520108	2586055	124208	167938	2068148	3029524	2561291	2132715	2349794	2074437	3147483
PWY-4361	1357884	3564899	797461	4458455	491615	2863179	4532012	6484158	3728429	110201	179247	332702	5909902	4108504	1964194	1677854	3825481	5632899	1775381	2270341	4087448	4017165	4153018	1887101	1208583	11622712	7629297	12539616	14878344	17721387	5697548	9025709
PWY-4984	62394661	112567409	106419253	134506604	92903927	115663822	155502346	156275445	186055475	154091537	125870683	146216025	188719101	177081204	143087714	125622075	164304122	167391735	131389135	14443802	164432333	157231883	139724742	105872776	239590175	17969629	152690967	203485007	298180577	294425915	204930798	187557837
PWY-5005	0	0	0	0	0	0	0	0	0	0	23997	0	0	0	0	0	0	0	0	0	0	0	0	0	23998	0	0	0	191905	0	0	0
PWY-5022	40523973	73531578	52364523	80864615	58375531	67861093	110310238	100581402	98771424	63858675	60712185	9519432	122287906	90392945	69103881	5565374	100951226	11249241	83153977	84717495	106713331	115157782	9423917	68354343	165766232	151039062	129872848	149334409	216423373	221043469	139996038	134226788
PWY-5028	13219372	20162352	27058946	46298601	33142195	35088153	28202917	12459821	33933862	34391616	38615637	69939674	76070982	59844228	33235967	3452396	17289508	28456843	26697701	22470319	27931622	33914101	31195327	14460616	46839508	60422535	32793911	39413684	5411225	63915093	35953093	35704213
PWY-5088	0	0	0	0	0	0	0	0	0	0	0	0	0	0	0	0	0	0	0	0	0	0	0	0	74481	0	0	0	230329	0	0	0
PWY-5097	114783756	201412004	193523236	255158041	186282851	218584972	275242019	285175033	351535665	281303996	226357355	322674569	356439253	33193038	254612408	234313625	282706405	317851918	22901775	261134305	294770427	303486433	234329376	186360781	446756518	359665527	306779277	401708552	566598762	561187986	390707768	358451004
PWY-5100	38229663	678789	84973864	103042417	62860625	83071279	100944867	8936368	149246227	135918035	97356341	10685383	139328179	142607651	106919769	104554892	105238344	11415255	80975693	95604391	109120539	111585943	84779766	61130643	170055785	114564773	113662814	151365154	212523089	208253858	142548428	133694495
PWY-5101	182654417	327001461	289833351	383336888	294100713	335455218	453915474	459734406	549141272	417416226	347672063	509912695	577137088	502024114	395158755	353925476	467470068	524423618	369724365	424486482	487387117	507024721	394769664	310052352	745008428	600622806	499103041	672109212	931889944	918198689	630215109	59527312
PWY-5103	137485326	25015755	222087718	295465522	223123466	257178626	341857926	354480406	423138048	32472733	265442996	383101548	423519773	389919899	302518884	275672331	356748167	40197764	285024947	322438903	367770306	37887883	293141423	231952937	56457789	449879915	371911416	50694651	705055066	691926389	480399054	445870688
PWY-5104	64443458	113045138	137459968	168354775	101162885	137102043	178835392	155154403	301511229	227680858	168770016	171446685	228810106	240510666	173644808	175694813	241120803	247192527	154057621	205905098	225215399	229150532	151891967	117256382	404240568	203646231	206442845	327809179	468318783	424854225	269297491	305758878
PWY-5121	96833037	173087019	165222188	22024215	159105409	188062484	229980723	243160846	30205757	243749978	191227532	27332013	29461148	288121564	221594888	204420395	238569724	272383519	193642352	22309914	250136219	257436282	198220177	15551413	383291043	301962009	256943128	341911574	480257211	470373175	326766604	300557936
PWY-5154	89502274	163236843	144977417	186713588	145752638	182136	221802413	231586399	27735076	219896026	182683455	24003208	305686328	250817107	200694792	185416762	220476495	250107343	187452738	207318953	242859702	23776737	187839616	155356683	357417443	280772407	225101338	316815911	447053251	432199235	304824835	285828736
PWY-5177	0	0	0	0	0	0	0	0	0	0	0	0	0	0	0	0	0	0	0	0	0	239927	0	0	0	0	0	199961	439863	129988	0	0
PWY-5178	4652907	2484861	4094742	8082341	0	6736579	8225444	1246909	0	44576	6266476	6551711	12877591	7123614	601063	4748289	13021	2911817	3751627	180604	4240035	2915951	4577632	5888891	12596678	4799097	12086036	1545889	11465463	14096167	10515564	8242373
PWY-5180	19769862	15749972	23473253	30141898	7716926	13907059	36054411	3506686	26440196	16181371	25383553	25695789	51672828	22229113	1078331	23090569	30996765	40610077	17159189	24942123	34228273	38156188	26422158	21366728	53939212	65150992	49460484	5362764	77705296	76635106	5007976	47118995
PWY-5181	14057482	17708922	20148352	29210028	20529598	24326354	26899973	23980794	30959089	19741788	22920977	35539424	538652	31680486	25814393	18617097	17982723	18933509	17300983	23492246	29642495	30083149	20007224	20795217	35196854	35058931	27163322	31095077	37298944	51300234	2935557	33921381
PWY-5182	19769862	15749972	23473253	30141898	7716926	13907059	36054411	3506686	26440196	16181371	25383553	25695789	51672828	22229113	1078331	23090569	30996765	40610077	17159189	24942123	34228273	38156188	26422158	21366728	53939212	65150992	49460484	5362764	77705296	76635106	5007976	47118995
PWY-5183	579661	2301172	5081769	4784223	0	8173891	6608982	103694	0	35839	8600559	5997432	14858803	9409784	0	5540731	0	25623	428843	1567479	3804395	867624	5668222	4105094	13316386	0	11664489	44633	11227768	8053275	1051552	8662883
PWY-5184	0	0	0	0	0	0	0	0	0	0	0	0	0	0	0	0	0	0	0	0	0	237834	0	0	0	0	0	0	297723	13149	0	0
PWY-5188	105183101	198382648	185438767	244992397	175969744	210788071	27205944	280097338	345808647	272410475	214047495	309292024	329074375	320989319	245261562	226263056	282748341	318530251	227922008	260290511	291697277	297434306	229181704	186738039	44795976	354006247	293757499	404465977	563410913	552831847	377264446	352190789
PWY-5189	101214232	188459469	177211967	235949685	168806583	200196975	25642689	263327548	327693554	259568522	203193284	296332352	312945873	305035095	2318109	21556658	261775852	297580635	212394755	243794858	273680396	278653094	214777001	172918863	419225509	334275051	280088	378457836	526160261	522287242	355790209	330911492
PWY-5198	53431	2904182	415675	988531	945276	535773	629714	6385575	2261648	690213	356901	1286019	0	1263476	772142	119753	2508372	8208757	3759129	1427138	1468059	2684316	1661266	2549665	7688082	5435238	3919446	6233068	8433436	5672832	2260632	4046011
PWY-5265	0	0	0	0	0	0	0	0	0	0	0	0	0	0	0	0	0	0	0	0	0	0	0	0	12286259	0	0	0	0	0	0	13288309
PWY-5266	0	0	13202423	2056172	0	0	0	0	0	0	0	0	0	0	0	0	0	0	0	0	0	0	0	0	0	0	0	0	0	0	0	0
PWY-5273	0	0	13202423	2056172	0	0	0	0	0	0	0	0	0	0	0	0	0	0	0	0	0	0	0	0	0	0	0	0	0	0	0	0
PWY-5304	75433	283784	144383	349568	136199	211433	410883	385441	302333	125699	139284	218434	447782	201619	213332	106167	342275	34010	24160	323667	3850	377366	279499	169367	652458	474075	534817	571834	754233	711488	40508	56774
PWY-5345	90499754	156786854	143644659	191969344	149704947	17022799	21697801	213627694	256465596	197509976	168828301	261207998	287677844	251122697	187935553	1699407	207114735	232107775	179900281	199597604	222417086	226801574	179971248	141359519	332862942	280574718	244797274	3070719	416348358	423304547	298341392	269958191
PWY-5347	88155745	152002589	140579994	186968648	13884249	165566859	215201576	204904542	251861835	200072582	167618835	228765345	282034557	238251124	193467627	171847258	212973559	225526532	177184581	19126155	22052445	22195515	181000035	140958189	335324483	268724253	235985313	290955893	417309781	418811867	283372085	263542531
PWY-5384	13309796	15584413	27178596	40560023	23751803	25724643	22118333	9718042	25099181	263482	36648373	55538675	68177398	51526401	31638484	33614065	7174209	12061037	22281839	22913701	17024122	1745859	18844254	3732055	18058772	28371232	26304588	10900689	22234649	32761034	15094974	1079944
PWY-5392	7019199	30946366	7325436	11778889	11811168	14244051	38707487	6490905	20449907	14293473	3558515	24766079	7971438	18856679	7839267	9189111	46749522	59087638	38233192	33074746	29225685	48998741	23833529	24749939	62058786	58148459	31321372	67341128	84772848	63308312	54130845	44813465
PWY-5415	14173847	10175079	15516602	24283213	4410836	11455543	26175901	24632678	1627648	6762152	15488696	19001077	34107445	16186821	7212331	12401865	2239551	30033668	12367349	17891587	2167381	25419806	19315445	15114661	41838961	49076849	40926775	42711932	64443216	64783578	42223287	34927116
PWY-5417	489856	9191405	7055813	13127339	679996	10021155	1324119	4580663	7076751	5064003	9417207	18886659	30072931	16408093	7542241	7500084	5893575	9474881	8030072	7344751	952288	10784615	11536415	3886103	17020307	17815764	15611585	12986033	17795091	2603788	16603456	126017
PWY-5419	13561548	16463393	22661608	30637559	16580632	2578518	18431361	20185874	28975115	26121814	25510889	37271691	42530892	32831314	23248862	23136233	13931821	12969238	19490711	2233065	22782363	22401094	20147972	14128139	25851074	28109925	32031728	28547279	307696	45054007	19033041	21499474
PWY-5420	13539511	11275214	16873479	25357781	6286346	13441364	20563969	21312803	18306042	8505217	17376787	21935648	3581931	18802031	8889158	14167201	16275659	16846817	13556373	18594677	21455703	23104473	19154267	1409614	30077692	33618382	33993637	32241364	3865892	49971039	24268151	2514319
PWY-5427	0	0	105927	0	0	0	0	165164	0	0	0	0	238473	141818	0	0	0	0	0	0	0	116836	468	0	0	0	197891	0	0	0	0	0
PWY-5430	7410495	2788778	5540904	10246118	0	8037914	9006103	1403514	0	4964	7616608	8283258	15475932	8089183	637028	8376756	14466	3118909	3783324	2048172	4777721	327562	4901774	6386508	14152841	5390179	1504604	1730459	12617324	15929554	10641224	10032754
PWY-5431	489856	9191405	7055813	13127339	679996	10021155	1324119	4580663	7076751	5064003	9417207	18886659	30072931	16408093	7542241	7500084	5893575	9474881	8030072	7344751	952288	10784615	11536415	3886103	17020307	17815764	15611585	12986033	17795091	2603788	16603456	126017
PWY-5484	90494438	15922307	139142551	205430635	148365586	172220902	235519776	220175852	264143008	194236779	164787138	257873231	281380466	249924386	200202546	160991598	234745031	26178921	195788042	211279029	239889278	250365956	196246385	161291453	378464384	317968307	266393449	341008118	473672409	482882121	313718016	302569986
PWY-5499	0	0	0	0	0	0	1090	1250	0	0	0	0	1310269	570	690	0	1840	1450	2040	1360	0	630	14725	1865	1530	170	1553055	1690	970	1080	2060641	1760
PWY-5505	49623213	123466274	112465926	132029315	105622863	134882401	148898239	157637224	188619137	172518901	116859533	168812929	189353346	191500178	150536751	145582186	168078904	185122415	140353263	151366255	164367002	147792026	127309112	108423956	241165175	190375655	149782634	234093687	318356528	292576777	210954395	191630042
PWY-5507	0	8305161	3386153	7612283	6534634	6038143	17534901	15612915	8049287	3956487	2691732	7971766	8840596	5397941	3683176	585205	8197924	15026702	8357575	8018355	6437522	9515215	5605346	311532	2190956	17285905	14036566	18198482	23654387	23404452	10027305	13554062
PWY-5509	25633391	51822907	50889292	71387852	46341297	54272419	71504989	6851412	82839224	55835905	54755598	97658194	101778772	90826888	63674865	50542687	73432946	73109525	5555308	71004798	76537399	77415994	62447548	49001503	114728886	103757811	8196686	105323233	141599622	14675065	92774218	94596886
PWY-5529	0	368737	0	2687424	0	0	1400662	1888623	1054643	0	0	3034913	0	1407855	363135	177477	2351226	4913477	86144	0	189591	2050231	1554388	0	2600936	1417015	0	899931	992566	2754502	4326069	1475804
PWY-5531	0	209348	1095858	2950387	3772343	220548	2613802	2864143	1575058	739074	0	3431598	0	136158	1859275	64577	1614861	4033248	69925	0	2670975	187938	1000379	4134428	1588093	3417204	0	533298	557671	2500255	3048683	901558
PWY-5532	0	0	0	0	0	0	0	0	0	0	0	0	0	0	0	0	0	149153	0	0	0	0	0	0	0	0	0	591822	0	0	0	0
PWY-5647	5845104	8333446	12014176	15248454	10486616	14248696	11228467	9930459	14056139	12264555	13573466	2215765	20723588	1765007	10338053	12295662	7033531	7329672	10545106	11583935	11113414	12470322	12363242	8368251	11285214	17141969	18512221	11467894	1572051	25497831	11904329	11858862
PWY-5651	11753876	23698034	25493011	44056277	32976662	36572742	20647019	17677736	31452212	32917531	32026923	64396487	47780233	52164433	3228976	35690844	11592052	14670044	2367452	22196185	18170719	26290117	28438799	16506586	1697565	37222976	30451035	20543884	25202086	47381967	24907872	20465296
PWY-5654	578243	7939059	12003	15026878	9838916	13737443	11410246	10329081	14172499	1205228	13614545	21306225	20042859	1728862	9860806	11730127	801099	8177704	10314812	11612542	12297989	12442809	12064969	8289412	15309473	17317015	19120204	15123917	18496556	25830116	11703845	13639816
PWY-5655	8902449	11490516	16226923	22348642	8532748	15861309	16564537	14397975	18441081	10915348	17870315	25491545	30072249	21431583	10870066	15812242	10438819	12185019	13737001	15983135	15147656	18655819	17516601	1193629	16347281	2724397	26175657	18294937	23546186	38104156	18812834	18248818
PWY-5656	503288	2108848	415018	591589	912981	818873	4225933	5031248	2201738	690158	667047	959869	0	672345	532451	684975	1913023	4904251	3062768	2490717	1410036	2988398	2147937	2222001	5219955	5007119	3679176	6590203	8158353	6550459	3117798	3917644
PWY-5659	120997324	234561665	210743753	277128765	199415977	244656834	319719298	34738388	398936875	308765543	237228804	346288235	370355563	369269959	282626764	258714087	339892565	381077764	270343439	308808167	348093789	352826923	268472724	220779083	521255972	411195324	338292903	464306292	667428368	641227975	441263362	411653362
PWY-5667	134133282	233277126	231520715	295712201	216420093	257753467	312660422	325558654	4199485	334183035	272014731	374431818	42180379	396969411	29760714	280561318	32922617	369125716	268311979	307763644	352213364	350069541	273691304	216881881	53301503	41002985	348719943	467757986	657984649	651459181	447604049	417368207
PWY-5676	20767779	4099167	3743881	43519511	3369734	44548969	44468403	50074251	68644541	63701519	41779684	49829011	54149192	61000235	50967589	48273517	47742096	52796508	41512269	42309879	57672174	52637302	40532604	34199663	71856669	61447006	41481665	65266577	92924351	92008008	52671576	59967661
PWY-5677	0	0	604943	2328078	88579	1485499	0	2149229	2581943	572807	0	2964765	4119592	0	0	0	0	0	0	1989692	2260644	2386494	0	0	3447099	2753297	4182222	4563218	5207562	3292435	235786	3044555
PWY-5686	119898643	216906261	208425265	272103652	197629701	235071745	292791303	308397328	38596978	308326257	243936376	34147654	370377837	361265049	274145769	256940476	30803108	346913356	249284457	283906336	323466735	326595027	251520918	203180893	489607134	382466668	316075691	436018188	612565464	601526872	413074453	382975044
PWY-5695	109244377	182575346	184047378	263866485	192249969	209228536	257191006	250482459	314971038	26248314	227362212	346241647	357339032	331333697	257857051	226199041	259430024	281272999	214461826	233464737	278989654	303724481	247617858	176209074	412718506	388266272	314535739	368671188	531642161	545354742	375285498	338629085
PWY-5705	8360672	12583561	7421104	10097228	11828169	11583024	25633721	2044626	14058306	7384736	10625243	17936317	32050449	12695734	13535589	5619303	20350376	22213497	17245587	17328628	24004394	27159764	23453288	15933271	43182481	35931554	34288332	31962102	5166309	52704102	30362757	31417661
PWY-5741	10525675	22051613	10667635	10394633	15374623	14188535	30092516	36724709	34513238	16611831	13403556	32566083	24255045	15761118	16919764	807583	30173667	33034352	25683359	31107314	42352644	41992503	27139734	27301447	51536024	44014247	36121634	51429332	66521576	68771686	40541005	42816263
PWY-5743	0	0	0	81993	0	0	0	0	0	0	0	0	0	0	0	409332	433887	0	0	0	0	0	0	0	217585	0	0	0	53846	0	0	0
PWY-5744	0	0	0	81876	0	0	0	0	0	0	0	0	0	0	0	411312	532193	0	0	0	0	0	0	0	218396	0	0	0	54922	0	0	0
PWY-5747	14973304	19556206	24552045	35011492	26354279	29250702	3345164	25646578	38653976	29640213	2932563	52345334	55369033	46878874	29977012	26958984	24930311	28613558	29206071	28646584	2933712	32650166	31335439	20350478	4914335	46707039	43210176	4323701	53016339	63972403	37556438	41203349
PWY-5837	23309365	44271518	29397741	43265834	37206983	38397393	69124856	76361795	61926056	39958408	32543929	60476159	71777349	52933086	45713214	34799391	6849271	78303121	52552874	58608703	64718626	71811998	53982911	49251388	103833202	82581954	71920388	96045587	133939394	126518148	87556247	79387944
PWY-5838	41033842	80060258	53135773	81494432	68032894	73262729	118510944	130327916	112658348	72418508	57457629	116014112	123166592	101163103	82821235	67124702	119530546	137245502	94932879	103420356	114799171	124778376	95163506	85123761	182980719	151839987	127737426	168741174	234581319	229139127	156954752	141644414
PWY-5840	39408792	77514377	4956294	77826002	64059235	68872253	116139166	128246745	108100183	66188551	52744551	110619416	116492464	95742719	78567337	63067405	116988146	134626195	91919061	100513737	111852478	121832628	93156572	82997721	179062868	149418665	125761983	165791546	230418679	224816757	153823121	138940251
PWY-5845	3143108	57387922	46726816	6837038	54502156	63389097	83029328	86223289	86573665	63329544	48273722	98196174	106003189	90178028	72806361	58551784	64874482	59214563	68896189	6789923	68011818	68963878	59504238	46367464	102379265	85777586	82356053	84871817	110091113	141889371	105498331	86516983
PWY-5850	3143108	57387922	46726816	6837038	54502156	63389097	83029328	86223289	86573665	63329544	48273722	98196174	106003189	90178028	72806361	58551784	64874482	59214563	68896189	6789923	68011818	68963878	59504238	46367464	102379265	85777586	82356053	84871817	110091113	141889371	105498331	86516983
PWY-5855	48405519	78634516	98681894	122588769	86977439	100873563	100139294	91666819	148998375	117540362	119426088	170708831	169604728	163255609	10564469	101438228	81081497	106103553	86336474	105153252	119093382	124291016	90669749	63478053	152883739	147581568	115933852	143616057	192021575	210930395	127183321	129968756
PWY-5856	48405519	78634516	98681894	122588769	86977439	100873563	100139294	91666819	148998375	117540362	119426088	170708831	169604728	163255609	10564469	101438228	81081497	106103553	86336474	105153252	119093382	124291016	90669749	63478053	152883739	147581568	115933852	143616057	192021575	210930395	127183321	129968756
PWY-5857	48405519	78634516	98681894	122588769	86977439	100873563	100139294	91666819	148998375	117540362	119426088	170708831	169604728	163255609	10564469	101438228	81081497	106103553	86336474	105153252	119093382	124291016	90669749	63478053	152883739	147581568	115933852	143616057	192021575	210930395	127183321	129968756
PWY-5860	23305437	42594267	34192097	50554731	4072535	47255841	62039032	64344865	63121822	4594175	34903036	7356175	79654267	66630958	54118898	42879899	47021956	42166263	51364634	49828174	49294058	49991332	435951	33845985	74091578	62532787	60896157	61016426	78703472	103846713	77843747	63090254
PWY-5861	31505816	62207155	39409469	61548375	52408039	5564122	93370349	103584077	84525928	53208463	42222257	88905179	94496838	75747158	62552641	49877626	93508784	107372683	74088345	80119728	88513384	97330566	74115723	67491259	141985123	119284115	100496062	131498113	1826413	178437517	122176099	109859071
PWY-5862	23305437	42594267	34192097	50554731	4072535	47255841	62039032	64344865	63121822	4594175	34903036	7356175	79654267	66630958	54118898	42879899	47021956	42166263	51364634	49828174	49294058	49991332	435951	33845985	74091578	62532787	60896157	61016426	78703472	103846713	77843747	63090254
PWY-5863	2572639	48657427	32636914	47928912	40963989	42461854	75630985	83412112	68514549	44480469	36157212	66596434	78931668	58729768	50605027	386987	7528376	85957562	57695275	64305243	71089273	78661756	59255297	53732212	114233713	90397661	78876205	10535077	147342514	138980009	9634882	87326509
PWY-5896	3143108	57387922	46726816	6837038	54502156	63389097	83029328	86223289	86573665	63329544	48273722	98196174	106003189	90178028	72806361	58551784	64874482	59214563	68896189	6789923	68011818	68963878	59504238	46367464	102379265	85777586	82356053	84871817	110091113	141889371	105498331	86516983
PWY-5897	39039926	76150277	50068464	76874428	64459446	69046957	113711568	125357944	106434865	68142483	54166461	109519666	11710897	95129025	7832414	6299375	114233328	131237493	90386262	98546825	109293169	1192653	90903655	81568389	174541234	144927393	122416956	161200286	224125723	218392707	149768975	135003412
PWY-5898	39039926	76150277	50068464	76874428	64459446	69046957	113711568	125357944	106434865	68142483	54166461	109519666	11710897	95129025	7832414	6299375	114233328	131237493	90386262	98546825	109293169	1192653	90903655	81568389	174541234	144927393	122416956	161200286	224125723	218392707	149768975	135003412
PWY-5899	39039926	76150277	50068464	76874428	64459446	69046957	113711568	125357944	106434865	68142483	54166461	109519666	11710897	95129025	7832414	6299375	114233328	131237493	90386262	98546825	109293169	1192653	90903655	81568389	174541234	144927393	122416956	161200286	224125723	218392707	149768975	135003412
PWY-5910	148056	2043326	3783397	1927396	4578291	1456519	3527879	2244911	4836094	821709	6550082	5852747	6989553	2734443	281764	3548318	2947639	10179179	3197086	1871744	693719	2316015	3488297	342538	4785482	4850065	9981632	12616508	21625089	19774248	7306135	11523078
PWY-5913	84012977	151590421	152288109	20375338	148909408	176843907	194682801	186322938	25287515	214283608	174036552	263457909	280198419	257577984	202579303	184906233	174861662	205639273	157644083	182550536	200667231	204471308	159697268	132486016	289473525	247142422	221093683	267963447	361981326	398144407	259233829	229544483
PWY-5918	74616354	127725157	132205027	174152597	129766332	149783522	182125035	179082513	232808932	186582042	158088005	231580905	243430241	232256364	169148116	15909285	195973249	214024735	147910506	165317928	192997205	19938827	156565091	121991218	312450513	244522114	201187533	266389264	387627104	384953671	260842666	24079863
PWY-5920	61219331	98621289	97052112	139399957	95057853	111060862	129948485	122439273	181732783	148046421	11475266	162504862	174004629	172008147	129299887	124171222	110123999	132093536	10756905	123668109	14209809	148441761	113795458	84786221	195274721	179801212	149840558	180196691	23801129	273149176	176423876	166426683
PWY-5941	13346013	5731813	3848638	6706828	4256043	18745414	32021373	211974	5886663	192544	14016381	12660247	24906523	14683379	6713195	396322	11999808	17225085	10577665	10123255	22889562	8220076	14327181	31138411	8994281	26133632	16508675	26466381	12525249	27244404	273546	10779901
PWY-5971	0	6619405	101034062	25100042	67585136	88611304	96514191	20721755	12985445	110426859	61492566	83380199	69214878	149291652	64774951	95290535	11038966	11946626	83603165	43905374	82509682	112496391	28739723	7237249	199086064	50061386	114916659	166064872	273868296	272668311	170343722	161418669
PWY-5973	14827834	242681703	2593337	313595847	238770644	271146829	314346912	306273219	44639087	372148962	31092351	396197017	47951344	414181701	326730795	295141322	323760074	355177041	265071951	308443514	356097659	356648432	272516407	216397627	523200521	391056153	356472757	47212539	661793133	667732115	465295177	422986132
PWY-5989	7713601	9477203	124125834	119287809	123559184	108052785	147369596	117863665	156217291	138188016	159281096	178262073	288065264	165045613	140834738	108235386	107450079	112122165	126476863	122040929	149638552	148118568	111990914	9371145	200447679	16332295	170731818	178303326	253982376	282366246	195150644	173242095
PWY-6071	16218436	20238166	2327328	29086081	2174222	28049605	30905158	27434757	32411698	22731085	20021405	37450471	43521725	38508284	26082604	20390892	20068545	2285219	2137635	25193983	32199065	33337072	22323419	21498821	39936368	40438523	30633198	34921726	42814711	58315289	31900684	36477373
PWY-6107	3922183	3014612	4077026	5175527	2380468	2391787	5448646	3557209	5859058	2020376	1774465	4653007	7832101	2950837	2771831	1589648	6449003	2837166	1481667	6048333	8095854	6336252	6373759	5841562	5871384	5512392	8312404	7520383	6545037	9637432	6458604	11842365
PWY-6121	118699117	212433632	203483672	266361425	194200061	228270178	288551085	300764861	372387899	298509047	237841612	337089833	363011957	35099527	267404385	246890652	297210577	338656947	242305325	278479232	308389925	313894205	242934851	195472844	472245128	375530839	31824264	427492932	59047469	586883979	408624562	374176989
PWY-6122	119503135	215674739	203905823	266595404	19482012	229136792	293299593	307895591	377743763	300977547	237621464	335159279	361755716	350744387	270498808	248606753	304412344	34522948	246138737	283265797	314939303	319262081	2468184	199746311	482218733	378953936	319993788	433965013	602120307	593964998	414791738	380043755
PWY-6123	100333579	182560137	173878572	227453718	165411127	195316988	246983952	258125484	323113764	257230632	203972866	286979163	308850877	299891885	229892868	212633928	257939505	291463184	208078165	239777429	270397555	27383797	210234759	168829568	41129684	321448096	269185433	368474561	51323225	50663575	350249385	323398703
PWY-6125	113461052	203098645	19053222	252883263	184224041	217071034	278415988	290898843	353740292	27752291	222533578	319958906	346489946	332290266	252780027	233170194	287310028	323589072	23399015	26516907	301255956	309628645	237057996	18954162	457485661	366835616	306433246	414101827	57755321	571804153	388768323	361581606
PWY-6126	120218885	218961341	209030305	272299255	198795977	237125728	295889053	310593845	384650345	307080401	244165475	344608481	374463353	363376904	275589655	257558004	307542302	348543204	251413319	283931169	321125915	325795819	251538911	201811816	49031899	385247682	322078481	441735249	616864947	605695263	416727615	383921599
PWY-6147	90752304	158555667	144542209	191653495	149289901	166420634	21978601	227122244	261886137	198357364	16975267	257473071	280572762	253146747	188349941	171561196	207994107	243062805	181516417	202421662	225665033	234212399	179154672	145286464	339888828	28444523	244773594	312539728	423043051	431041106	301625557	273813361
PWY-6148	0	0	0	0	0	0	0	0	0	0	0	0	0	0	0	0	0	11957	0	0	0	0	0	0	0	0	0	0	0	0	0	0
PWY-6151	30978222	56227557	62835251	80205004	59426758	64564537	8252278	61189342	87039396	7816959	79751998	10505885	120687084	104276261	75556802	70087494	62007985	80964505	67517303	66266747	77035346	64979483	59061998	37737738	120146938	112202262	100014199	116081636	148135901	156938366	105363713	97627693
PWY-6163	107031456	190903547	178021886	231177674	173382684	202547341	261748094	274219484	331803396	259983699	209740158	295486229	336021724	30439941	236958736	216915025	274449685	306594485	219177561	249795244	285627067	288837734	225415061	181112506	436843104	34205353	289191948	387151387	542104462	540692845	369398263	343790763
PWY-6165	0	0	0	0	2555441	0	0	0	0	0	0	0	0	0	0	0	0	0	0	0	0	0	0	0	0	0	0	0	0	0	0	0
PWY-6167	984531	4489592	777411	997008	158956	897204	9811092	10745859	2420799	1290609	666146	1729955	0	1237069	990851	0	3368229	10872256	6581307	2510432	2630175	4674978	2734032	4367482	11033926	9206337	6952785	9919622	13803733	9452718	4100021	5077021
PWY-6174	103445	1428785	1350101	1256057	655903	920823	1890277	1571813	3075425	504253	1759849	2245677	3680187	1663893	1729274	1891486	2039377	2838754	2204025	1295586	0	1591881	239955	23969	517701	890554	4157747	2887579	7311833	7542522	2056975	3481676
PWY-6182	5488284	1019816	7707324	13906019	7583123	10565247	14748442	5249188	79944	5640002	10167944	2028133	32170531	16820849	8317816	8055051	6725802	1061058	884129	8310321	10804339	12146465	12955245	4449352	18999879	19891549	17430549	14650206	19994294	28941204	18496992	14231219
PWY-6185	3997888	3783962	1398895	10850089	3235084	9408761	5940085	374131	4843862	1395006	7010987	16013228	27020279	15747124	975692	679227	14491	5578088	3558016	589203	3099568	5518311	819445	1570514	15964145	10028047	8855028	5284863	15888053	17506423	14931707	8089076
PWY-621	15116313	26554769	27178596	40560023	28710565	25724643	50775865	43538426	25618559	263482	36648373	55538675	68177398	51526401	39907676	33614065	36003028	38538364	3278142	28271407	36755118	39467676	4473656	26033776	79093442	72764887	719787	64565273	94073034	115273061	58166527	52135483
PWY-6210	4514559	5288871	7669905	10368942	4379173	7333092	7424621	6327547	8562188	4634496	5262249	11865026	13263123	6139609	1827589	8121106	45863	5274543	3896359	8854691	854918	9916443	5589534	6733102	7715304	11873536	12783977	9723369	12630037	18472798	8404238	8234658
PWY-622	0	0	0	0	0	0	357689	0	0	0	0	0	0	0	0	0	0	0	0	0	0	592253	0	0	357405	239193	0	0	0	239338	0	0
PWY-6263	501256	97187689	77070551	116910091	81660868	96167118	117289866	123989602	17042128	98884206	78580765	141708457	14853947	147721646	117819611	100344253	138533177	154484018	10775688	12461806	137260151	127577077	104320213	84541713	215052542	140835006	114802225	179342543	267322437	245933597	178330953	162093439
PWY-6269	25697638	52100757	51605142	72102941	46878162	54959859	71513672	68531318	83459553	57032051	55307714	98571626	102613177	92334198	64485957	5128229	73783771	73228125	55952782	71360434	76680325	77286291	62530847	49145112	114929283	103816426	81830199	105318339	141736405	146944795	92952556	94742863
PWY-6277	119503135	215674739	203905823	266595404	19482012	229136792	293299593	307895591	377743763	300977547	237621464	335159279	361755716	350744387	270498808	248606753	304412344	34522948	246138737	283265797	314939303	319262081	2468184	199746311	482218733	378953936	319993788	433965013	602120307	593964998	414791738	380043755
PWY-6282	75070731	92257215	121270474	116478059	120258236	105574216	142422662	11425744	153160202	13575869	155930343	17380752	281352189	161177395	137601649	105919274	104825382	109505814	122472783	118814279	145451943	144007813	108763113	90833818	195263459	158123457	164936633	173913043	247330835	274254876	18966713	168478162
PWY-6317	72783234	132257223	111939614	16604332	120339252	141877525	18733622	182451635	205528729	166436658	130315884	204422147	220494842	209108536	166882495	146981781	178948706	203684699	154232505	164026915	188676856	190006135	152746583	11790626	293421731	243858633	204167588	255116631	363641063	363587999	255885506	223622255
PWY-6338	0	0	4115692	244477	3423213	278949	3946756	3064733	944221	2463574	1985332	5503895	7212045	1788282	3648739	0	2580753	3042941	1513959	1416272	4143404	2229139	3819559	0	3025892	4768936	6160987	2059851	4578279	8740701	5945663	3690841
PWY-6339	0	0	7133423	0	7181474	0	0	0	0	4742922	8776067	12328781	17074967	0	8117607	0	0	0	0	0	0	0	0	0	8497011	0	11419025	0	12794132	0	15587813	0
PWY-6349	452113	1520784	327231	387589	0	396235	2949231	3445684	1163807	452035	278121	790575	0	560581	368204	0	1141358	2520193	1915568	1165304	1288518	1913592	1201658	1894599	3868012	2931993	2140971	3833162	3663249	3233226	1459086	2162507
PWY-6350	398373	1488029	294365	374517	0	362352	2945364	3411222	104018	427131	25078	704183	0	496198	343236	0	1146974	2652803	1910399	1037028	112216	1769533	1084414	1735813	3731529	2900279	2111209	3654436	3734575	3128588	1381736	2000756
PWY-6353	75545801	134318067	125199522	193788953	129514765	143305102	192570956	183627769	207651433	171478722	150803193	247410685	240586849	233218189	179553291	15748032	174977238	195117052	14357465	158864344	194461989	207298794	170306021	120095143	297499101	273531573	238849795	262192145	378390467	401052328	270072269	237019257
PWY-6383	17680667	22439532	15898701	33318846	21872196	19046685	46647821	34655684	24209711	11875191	1291446	35550711	32068112	21699721	24085628	9693706	37339615	39039243	29335973	26711077	34683507	4208873	35920095	24534313	59897357	67322388	63141774	53471775	82217723	88971387	55833943	5122546
PWY-6385	97740173	177034893	159526263	214747972	157693275	184758576	239519898	255512248	301811157	235397504	187035277	274592354	291463646	282858287	21646546	199164798	24544977	280022814	19901128	22763437	25913752	267529231	203632457	16296204	391903803	318878833	266345629	355485002	493648768	492860508	337851358	310684437
PWY-6386	96819128	175385378	157204603	213427251	155452717	182620244	237139854	253700305	298035011	231358035	184300687	272522705	287278085	278862602	213570817	196333091	24211237	276717767	195488788	225363368	256730568	26590222	201794788	161449144	386812189	317473273	264538874	351952077	487842987	489435472	333306357	30728763
PWY-6387	101570889	182529023	168726028	226019299	162581004	193968688	249411716	2656964	322274264	24856993	198649934	284523573	302704771	297735751	22585205	210229273	259446579	294031886	208360401	240529685	274552638	28158302	213786615	171929099	412450068	329668269	27207613	371530856	519869159	515116193	351556029	327225515
PWY-6396	7321153	9726213	11362372	18224128	1165606	1590027	21354266	16108696	18601322	8692637	13000265	23510593	4128299	15298847	18896239	7733356	19765254	2012131	15527066	16678764	21272045	20019983	18152354	14131862	34393167	29886076	25885196	29431643	40093119	47540769	29193044	26619152
PWY-6397	2695571	5995656	0	301089	2323936	4492605	8747122	9558363	6996249	1713142	0	4678531	6712939	2777382	0	2092254	14397113	12088333	7346848	8432911	645726	10642528	9335519	717919	13065585	12632021	12457239	14263846	22939903	18871826	16714087	13428238
PWY-6404	9108843	18354186	0	9551192	7532848	14615597	2682326	29304136	21894443	5641776	0	16178553	20801483	8114747	0	6963125	42200649	36117992	22611088	26221068	16869266	32009106	26407201	2212154	37213152	39972009	33972598	4494056	689291	56697003	50010262	41167855
PWY-6467	702617	1249582	1576856	1851853	1347122	1684275	1376235	1365976	2598159	246568	1852806	2208645	2525118	260102	2004671	197308	1512797	1625645	1351473	153444	1699659	157487	1267727	1000642	2441228	1714545	1437526	1962713	2865793	2957202	2021348	1865577
PWY-6470	0	0	0	17823964	0	0	6393393	533717	0	0	9942186	4023333	0	4317589	0	0	6702714	5448864	2464528	1982975	4484016	7206297	11844349	0	23791945	9455715	9092077	1908447	21640768	16757025	19826415	5627913
PWY-6471	0	0	0	24056407	0	2834849	2783641	8916516	0	14779911	14328914	12926947	0	5362692	1412807	0	14671373	6753239	20258814	4055991	8010078	1760315	24855034	0	40474936	162482	26603388	29074718	36065461	37439949	3044871	31620525
PWY-6478	46691107	86660146	94315211	118614229	81292334	107806324	105072852	112972847	174137108	160446882	108899367	13014565	136321466	164038065	12508636	127248098	132587153	138062705	97264836	113084692	127034325	117372085	95256008	7701345	191931805	126579191	90718524	154131265	234105218	210646354	157035059	143337316
PWY-6505	8297296	9546302	13557755	18707468	6493737	12487579	14025804	12429537	15168541	8423638	10835508	20011235	24862668	12632173	4328554	13892569	9218148	10581094	8122119	14801481	14847859	17314669	11518631	11476193	14979412	22827465	22498479	17185766	23453973	34069112	16878779	15677655
PWY-6507	26084811	34475566	38136256	50797204	45178589	42624551	47723986	4428902	41858514	47584856	61848321	67094156	103693489	65949923	6122138	45173752	27484839	27937833	39635127	36932194	32837371	38640643	41983567	24199848	46937813	53090495	64692525	46115506	6175768	83291979	70765237	45231556
PWY-6519	39196879	61940389	74331975	90064856	7072242	78944546	84342613	69773253	107643366	88482707	96496259	131939529	156761046	128315925	78402733	7834911	48664676	71064174	71590321	77963951	86796365	74852249	65174984	47263669	105343348	104540011	84878028	104916914	126726473	158194522	94715531	91926742
PWY-6545	33269155	78935054	70098057	95216843	58400274	82861444	105548643	114837052	138511104	85148505	6865952	111769327	114111142	11770116	91215525	73045593	140940021	144463653	94584491	117219401	136669373	148117067	102103328	86752981	200561526	164016819	107238747	189754898	27400494	236305129	147560273	166489607
PWY-6562	4102798	3258684	14074342	5241858	5971841	7476583	8820848	7013414	4940464	5356055	12819929	7273508	34772439	10476732	8164136	6050766	4203384	3018514	7222461	584023	6907493	4778465	5946724	2116005	14734494	6462933	21302321	6955209	16719625	1491048	1191331	7423686
PWY-6572	0	0	0	0	0	0	0	0	0	0	0	0	0	0	0	0	0	617362	0	321243	553875	0	0	0	0	0	1204042	0	0	1929567	0	0
PWY-6581	0	0	409608	828534	1442459	697714	0	0	0	0	0	123889	0	249991	458043	0	0	0	0	0	0	550	0	0	0	0	0	0	0	0	0	0
PWY-6588	9007275	15645127	654341	21702282	1424156	7675558	25646532	23008002	2186139	10338974	16339103	17338204	32559458	13114111	859735	9058706	28269439	25494253	10842476	25301402	27344243	33361848	3393547	22177478	3221944	41331292	30784695	41345519	46886229	54321679	41739506	37342629
PWY-6590	2105396	6034618	352458	9648229	3566456	6228744	6484757	9836475	827163	5160863	3273388	8103865	11573263	798456	2310136	4537224	4380141	9303297	1889038	5671911	7237635	9368691	4856234	1807637	19269569	21088847	10316467	19263293	18304063	2692875	10915391	12350306
PWY-6608	88280618	15663641	146642009	212571582	146889955	174642985	214115677	227491495	270782069	222256741	176572573	268429671	27577608	26841927	210051345	18783958	221415273	246355773	176986365	199951412	236144965	247430798	195856614	150112239	355052911	308530596	253359396	312912764	451793411	461770484	311146647	281097679
PWY-6609	77444122	143467114	127210579	181728065	122964624	153737117	194905642	224235781	248386724	198932693	14748036	220438228	232369555	23132871	182190377	164792656	209312185	233216202	161117635	18476616	215555096	21904596	169757335	138586752	333477654	267402706	223313052	290805116	420855025	418876013	280435935	256420123
PWY-6612	76407638	125439578	117588795	161356628	12326547	141966195	170596689	159409286	202448535	155442236	145805896	21862857	239255412	211046027	158586586	136564891	143275882	169098888	141398601	151087267	170854316	175013591	143262932	11007613	248182395	232417157	202713335	229117734	308558235	343037991	232760037	206143631
PWY-6628	63745317	105726475	126607347	167663659	119031464	137920154	12755295	100237745	180701672	159722241	147899157	217673706	249701865	225035762	154466536	143608499	70357111	11516869	103183105	132087327	148625101	151230788	116433132	67090288	168243694	194726382	148083113	145801943	198235172	26229838	152343881	136644381
PWY-6629	0	0	0	0	15501331	0	0	0	0	0	0	0	0	0	0	0	0	0	0	0	0	0	0	0	0	0	0	0	0	0	0	0
PWY-6630	63139428	10516689	125052298	165886918	117468075	136089306	12704265	99963857	179641158	158296247	146530108	215036101	244871214	222588854	152856499	142344816	70254321	114924054	102697451	131388008	148039308	150559634	115941791	66800858	167832559	19359516	147384008	145485166	197862096	261195957	151973592	136178968
PWY-6641	2250193	5769549	2557866	6750519	4283129	541757	7900739	4782761	4514685	1378309	36484	946065	95142	8369217	1500646	4325221	3943465	4436068	4193523	4962498	2401209	4532057	6046028	1914504	7080969	5228019	9999345	8628636	8534759	10585684	3131235	5941322
PWY-6654	537981	2710092	419296	59881	956158	53892	5769154	6444176	1455289	698619	359558	977614	0	678867	53908	0	1930445	66157	3730963	1434054	1474501	2701985	1552484	2573205	6313927	5495623	3961999	609461	7977313	5499545	2270252	3061167
PWY-6690	3776798	4895974	90106	3390283	2085991	4575926	8835519	8987557	5819866	2683836	967788	714485	8936702	2573901	0	3199553	9309171	8758707	5771551	8197055	5796951	8730841	6157968	5507171	11261173	13578436	10190552	13299643	20621805	1686542	16714078	12724748
PWY-6700	79875926	144218479	16095194	195117978	144207886	175686379	177916019	171232609	279918575	238826363	190857838	246376162	276172895	272495169	200819874	195411295	188967694	209342971	160908958	188011161	209043043	203889415	157284085	124748749	307247326	22627109	194850612	268897778	37389586	37645372	256371097	244205092
PWY-6703	76177709	127922585	150391807	183510562	124403703	155504323	166699809	171921531	274850538	232863142	179507892	216987691	239786789	255100334	182382133	187625031	18464988	205614686	148272128	172048105	20096407	194158746	15005643	114400324	30214657	215626856	174766011	25388222	371885287	361891166	244309856	233092496
PWY-6708	48405519	78634516	98681894	122588769	86977439	100873563	100139294	91666819	148998375	117540362	119426088	170708831	169604728	163255609	10564469	101438228	81081497	106103553	86336474	105153252	119093382	124291016	90669749	63478053	152883739	147581568	115933852	143616057	192021575	210930395	127183321	129968756
PWY-6713	0	0	0	0	0	0	0	0	0	0	0	0	176388	0	0	0	0	0	0	0	0	0	0	0	0	0	0	0	0	0	0	0
PWY-6728	11656116	8007935	3388454	0	8589139	0	21913943	17136295	74946	0	20965588	0	20209956	15134855	4725192	0	22429026	9853884	13090966	9214374	14105489	906066	22435466	11811858	16339724	14581423	10460093	12395663	12954622	15008645	32254799	1574716
PWY-6731	20542	0	5936112	3704172	0	2234184	2954583	2643622	324881	3470038	1005506	3488681	10631831	2742871	2861453	3968345	1243211	521832	427738	7275855	3984242	2370416	7095579	1027457	1374358	918449	4875228	725536	2808811	1662238	0	1723751
PWY-6737	6670102	11991415	125219555	164497578	112619608	142346588	16097801	153053966	209709577	182984457	14481803	188726657	227978968	21509323	168253732	154815837	153293665	17584265	133602463	151480553	17701147	16995851	133634631	111132772	263307721	189805391	170025855	223313092	324914432	322054273	218844909	206824522
PWY-6749	22556691	20125035	26006449	33263799	21222142	26437846	39289858	40966329	58180551	46927436	35197043	30741199	41186139	45443415	32926059	3604576	55261071	49167488	34854501	38286587	51610046	4497508	37107604	2862635	70273555	44732061	33576149	57545363	94167207	731309	63024926	54605067
PWY-6876	9007275	11547159	654341	982166	1424156	7675558	25646532	23008002	2186139	10338974	16339103	17338204	32559458	13114111	859735	5291887	28269439	25494253	10842476	25301402	27344243	33361848	3393547	22177478	3221944	28573259	27082629	37951804	46886229	47879511	41739506	37342629
PWY-6891	170962	5209326	980492	6200591	3995948	2971353	7181777	8367632	4164699	136341	23998	3571375	7544745	3997545	1759314	2122549	5325253	10225543	2256135	2739227	5493054	4729305	5295667	2541778	18084171	19023629	11652622	17300199	18711183	24850981	9594808	14447027
PWY-6892	33945196	53990215	75131599	68702442	73116793	76413936	64516022	49099451	95537225	106971553	86562138	100754001	137802295	107728788	92496004	76880364	58568626	63724529	67861598	66192272	62841943	49919169	48210122	41344803	98102641	5958499	76521575	80489833	114573186	107563295	96820984	71722228
PWY-6895	803224	23445252	4800257	28025742	18318684	14042534	32146754	37057955	19847158	6685142	119938	17020432	34494294	19019664	8547068	10229622	24631062	44802582	10824918	13106154	25444279	22125567	24116346	11989595	76905425	76975894	49682957	72723519	8170507	103801996	4324236	61317722
PWY-6897	106338985	192666053	183629987	237270642	179443233	207544075	254597157	272886389	340047017	273020013	213566814	300339805	322400615	318438066	241915735	226865577	270412554	300712064	220972451	24982406	285031386	285256841	221618496	175418284	421360409	337152823	275587427	377797256	52844022	518456382	358313909	332913463
PWY-6901	49691716	80847417	50797391	92445196	81636792	71363907	11897865	102477127	102814518	59569765	48789886	128363354	136770646	99493156	96555018	57231037	103131598	127891683	90615122	8267868	109414879	111139321	99491801	6796613	194687981	174114823	150233016	167258713	236889774	254702091	16179606	154623633
PWY-6906	0	0	0	0	0	0	673609	0	0	819317	807078	0	0	0	0	0	0	0	0	0	0	613898	0	0	49853	0	1593362	317129	2046553	1449028	803357	0
PWY-6919	0	0	0	0	0	0	0	0	9855	0	0	0	0	0	0	0	0	0	0	0	0	0	0	0	0	0	0	0	0	0	0	0
PWY-6944	2234424	172943	560217	0	285482	0	5910835	6525667	3716425	0	0	0	2594909	1319312	303282	0	0	2125254	0	2737308	0	1611609	712472	0	3810428	0	4409388	4931614	6041036	4070299	5586782	5146644
PWY-6948	2734515	3055893	0	1376673	1197741	3005253	4549582	5633077	3747632	907601	0	4652957	3251589	888674	0	1356739	8568751	6922315	4128623	5472802	1757663	5730565	4066778	4672545	5217479	919229	4644755	10673361	14283822	10366484	10705396	8349343
PWY-6956	0	0	209068	0	0	0	0	327575	0	0	0	0	472063	280153	0	0	0	0	0	0	0	231525	92889	0	0	0	39276	0	0	0	0	0
PWY-6957	0	2528605	282385	1625329	0	3651658	6103963	914055	0	55334	4598348	4601378	11387497	4633508	0	3249917	0	2785446	701055	1363553	3726444	1327077	4508616	1566289	6633141	0	6874482	82977	885506	8023192	8423334	7043249
PWY-6969	131627109	237909468	225852599	300220864	214186356	252993464	326001488	335463413	417413912	329482091	263536756	37593596	402520534	390873798	2970093	275073319	338619217	380579097	268551589	312274431	349864097	361839166	27722851	219234407	537453676	424598016	357541453	483556606	679940589	667577462	459554288	424900202
PWY-6992	5005154	429341	2671633	5069624	3992536	3627365	787588	7002349	4357798	38945	3921258	7896478	12594347	8809677	3869293	3882457	9748525	7494306	6855982	6053367	5504134	5601259	1057799	6736232	13964691	7314607	15123846	14280566	16081998	18194509	14975865	10764759
PWY-7003	1962137	357304	1778789	3033449	8049176	5570018	2150757	0	4867492	0	5942805	12510575	36511703	4790764	5469477	379417	159869	4788693	948076	942597	1173453	1023105	1353737	0	5261003	478124	610881	3658763	231704	23762038	10265754	7376051
PWY-7007	20730664	28418545	24861289	4641918	27269825	25056876	61764704	40879488	27722571	18751598	15331173	45512138	42884855	24453456	28638285	15395501	45303449	45193208	38857924	32150948	44967633	49608471	44187152	36465588	67789585	83999455	81280214	64169897	99745356	108788003	72289974	60677982
PWY-7013	0	0	0	1915449	8281261	0	385657	0	0	0	0	0	10133465	0	0	0	4024917	6049355	0	0	0	1856991	0	2829019	0	6609462	11391287	7722182	12190472	7444054	7728804	482277
PWY-7024	0	0	0	118574	0	0	0	0	0	0	0	0	0	0	0	57113	622318	0	0	0	0	0	0	0	314771	0	0	0	78251	0	0	0
PWY-7046	1373618	0	1465481	1158996	1440257	590838	5131153	3143268	2598322	611328	998639	730232	3625546	1063156	1141285	0	5166272	1749362	1736389	2467135	2608935	4147787	3771153	233922	3828973	2589248	4514942	316788	3689946	4180066	3965193	4891668
PWY-7084	0	59542	0	710787	0	0	0	0	0	0	0	0	0	118585	0	0	0	0	0	0	0	0	0	0	0	0	3429092	0	0	1681117	0	0
PWY-7090	3429098	869296	6563376	14899077	7129409	12611763	1125766	9075662	12041137	9422927	1098697	2530837	6510013	21280804	8387959	8265168	6468696	8979273	8026659	12927671	11614328	14934048	8970838	7526968	13050111	17851923	9809448	12428495	1706617	23968303	12143043	9636257
PWY-7094	131320903	239211118	194888164	276084069	206129272	245959473	326039995	372938759	367738448	23977782	215121847	376298912	379781882	35393489	243300883	224435476	335333727	387403567	272345586	321187938	352208535	367889879	289919429	235427641	504224299	471703311	384574198	490252381	669681094	67909344	477741712	429161345
PWY-7097	0	0	4115692	244477	3423213	278949	3946756	3064733	944221	2463574	1985332	5503895	7212045	1788282	3648739	0	2580753	3042941	1513959	1416272	4143404	2229139	3819559	0	3025892	4768936	6160987	2059851	4578279	8740701	5945663	3690841
PWY-7098	0	0	4523816	2688362	3772784	3076316	432818	3400947	1053917	2707644	2208446	6047467	7953692	1979792	3966521	0	2853432	3362999	1671961	1575869	4539878	2477242	4220632	0	3368223	528873	6730538	2299134	5087099	9644861	6541624	4091879
PWY-7111	182277986	320341842	277439265	371052884	285111035	321472232	457770343	4562935	526690346	386640678	329384279	506093203	567485653	47712375	374593414	329830837	465053252	517976829	362300796	423331386	486631883	509664537	404006495	312514169	737094415	613948115	512919539	677265896	93260647	926186249	628319133	595944717
PWY-7159	0	209348	1095858	2950387	3772343	220548	2613802	2864143	1575058	739074	0	3431598	0	136158	1859275	64577	1614861	4033248	69925	0	2670975	187938	1000379	4134428	1588093	3417204	0	533298	557671	2500255	3048683	901558
PWY-7184	93681417	153452165	153059601	199221339	152373758	174658385	203572024	194715409	260367272	214440145	179513686	263856661	286940805	261661593	198700339	175225899	189622126	218381343	175709516	192053251	21543537	216855138	176247405	135341403	316254892	276743161	239761916	291481305	398635117	424932687	286032961	25898988
PWY-7187	8006406	39023112	29367476	65928199	44817689	2317972	52441926	31324857	30903071	2368086	45747565	97648038	121470585	83348246	41666038	38622466	19515597	57665132	3457559	22468647	14712099	35185841	27028423	18962354	62374498	66987302	60309644	64823012	81534935	85310207	33687237	50595283
PWY-7196	75726421	128777671	133732636	18267276	125559077	151207813	169294642	169652621	241585436	206183905	161475309	220329264	231412476	241329239	179027465	173093531	175889958	20196903	142341782	159470635	184095663	18814433	151991398	112742516	287397368	228933449	189688419	240671076	35800588	365771567	248251461	227821569
PWY-7197	9751707	18124387	172366062	221905526	160914743	193026869	247479761	260720224	324420371	253124837	20119961	279843108	302494079	300285515	226235891	214100211	262012074	296407094	209962569	239081655	270410578	274193752	209611562	169259056	416892982	319416737	26654537	37606257	525347391	508925539	349585624	325537542
PWY-7198	0	0	2731867	837584	1667328	941541	768009	0	1984725	3906912	6020491	2434364	6783622	2503714	1289317	1149928	4815773	174905	872042	7063084	2189706	1774966	1910643	0	374958	174923	733444	2678132	5169052	4723734	52434	2053813
PWY-7199	62269262	104283975	10553901	148507471	103400312	120977973	133554649	122619951	177944872	158787275	129146838	178983962	187937928	181250565	146354923	129537821	124073362	137286805	108406374	120287245	137197414	143818707	117892966	85795834	203403294	177595564	156458751	170739093	250013849	275189989	182672283	162174845
PWY-7200	7726043	134434851	133468543	179879577	127957299	151251194	177247573	17044428	234152645	198628436	160510619	221134573	236411926	229890855	180482476	164441487	171795332	192035821	147344527	164192481	185760429	192315194	153646548	116590438	280056177	232438756	199976448	238338501	345431893	362649219	244358863	220887456
PWY-7208	125107429	227682942	212411181	285384186	208493655	24680477	30872809	321146936	398420831	317135778	249469603	362436158	387526854	375832393	288833244	266075908	32208623	360947554	259067261	294853423	333048693	340195139	26366132	212154435	508359209	403050154	336831649	454083324	636757897	628863859	436685149	400181047
PWY-7209	0	0	174624	0	0	0	0	0	0	0	0	0	0	0	0	0	0	0	0	0	0	0	0	299003	449114	0	0	0	0	747969	697281	0
PWY-7210	0	0	3887893	1195488	2375394	134347	1096554	0	2832316	5563082	853866	346974	9633168	3569997	1839472	1641117	6868873	24985	1244786	1004115	3124053	2533209	272474	0	535044	249862	1047089	3822097	7375321	673607	748855	2931074
PWY-7211	10177717	17230085	169706284	220571826	167241979	193671768	229306182	225103731	294645462	242000395	199288537	28787097	31363732	291726888	222147428	200170462	219917923	251124238	196161412	21654804	244548542	246074221	19824646	153509964	360480074	306466995	262717398	328537904	451525167	472760784	320074906	290963848
PWY-7219	123193229	224505204	214951885	276419073	202202158	239569034	305256221	317311648	394543785	316222957	251654573	350593519	382390351	367744556	282191154	263537718	319885747	362398954	259171918	291704312	330812126	332999116	259671791	209101105	511513236	39389933	334060819	455183446	641622081	625252361	434281283	396230132
PWY-722	0	58549	1158662	2198857	114962	4768832	2503436	0	1056238	0	1627952	4071125	19988282	2247056	63511	0	517163	808907	2105017	0	1651052	1185483	1789546	2286712	5321475	3923378	2488722	1211125	1488049	5059071	1978644	21118
PWY-7220	119073536	213841291	204261249	267891342	19531725	234405322	28769473	305150258	372904608	298427072	238133362	338264564	370430255	358585873	26949262	252248484	295909882	334501763	245595691	276287439	310554195	318368228	244126839	19475619	47030154	376493719	312672239	428079869	594783592	5874341	400762195	370858617
PWY-7221	109696832	19653358	182405864	244447121	177745576	206495836	272400135	281674029	342304544	265761092	21306484	309109427	331729059	315615972	242799041	22141504	282332206	317061224	226246644	258668865	296429745	304259908	233112918	186561558	450729431	361597903	303651459	405145863	567038384	563266031	382080227	357078137
PWY-7222	119073536	213841291	204261249	267891342	19531725	234405322	28769473	305150258	372904608	298427072	238133362	338264564	370430255	358585873	26949262	252248484	295909882	334501763	245595691	276287439	310554195	318368228	244126839	19475619	47030154	376493719	312672239	428079869	594783592	5874341	400762195	370858617
PWY-7228	116271145	207599553	194500084	258679995	188745259	221480588	285170418	297348073	360399063	282837145	227045715	327493345	354650443	338452484	258128174	237187082	293528824	33049528	239243548	270819446	308012112	316854406	243013062	194003159	467458011	376597401	314858259	423044195	59020147	585599937	397470694	370022816
PWY-7229	124648227	227230555	217414229	282739649	206870544	246274013	306821685	321133659	398458525	319389987	253811928	358078969	389385892	37675255	286364914	267214856	31850356	36131976	260803173	29396501	332557341	336808746	260982034	209191108	508010834	399463508	334326046	457126961	638730896	627554952	432045903	397648209
PWY-7234	87687014	157371945	156907015	203510524	149988777	176258099	208659546	203123667	271323185	227289545	183830038	259968817	28079117	265010789	204967916	1841359	198764067	227838233	174135212	197910067	218940602	225029737	175507997	138357635	329829068	272757272	232691909	29074537	403047074	419807206	282054063	26119447
PWY-7237	18445	31665	199571	39240	306433	25340	638929	472447	25255	14210	343167	429577	1091355	251672	46520	172372	469494	481577	42365	39855	507116	526387	57924	38230	892417	765825	843464	73375	105825	1226183	762258	641082
PWY-7242	51990539	6455624	68801164	87518158	81010798	72727654	101466806	90483433	99529502	92020013	91455072	113572616	164091976	10961292	97615215	80631974	89137572	84442949	83295944	78398086	91642659	96048598	90151726	58745498	13822413	126550056	121108316	122736633	178743405	1920654	135471362	120731518
PWY-7254	55558165	7533707	57030601	102308095	85917766	100169084	107852189	87319029	98720929	80422183	83649884	143404911	206004891	126741747	109147588	77728902	80262613	82880468	82228591	74711662	69962534	93109952	85049871	64931964	135180029	146156738	141862995	110437372	163255866	213284129	13529892	113904524
PWY-7255	15226704	32967042	13143262	25424603	22416444	25538116	51491629	44961024	33860556	13267172	10321638	38973845	32898726	30246553	20222145	1771996	4652843	53387636	38930776	40335132	47763241	50768499	40731539	33032119	65624687	70844764	59925678	72818124	100094061	93868058	70339088	61425951
PWY-7286	0	0	0	0	0	0	0	0	0	0	0	0	0	0	0	0	0	99253	0	0	0	0	0	0	0	0	0	38732	0	0	0	0
PWY-7295	0	549227	657376	20291238	8153969	6839005	7870958	50422	4418789	8113155	8630432	32554301	9098407	21408519	6999513	9867745	1724724	5078436	3864203	2648625	564198	4535865	6259304	0	5076533	19029323	9711043	7293896	8073199	15454245	972918	1211438
PWY-7315	39369	3395271	4853474	687368	7943072	64287	7209656	6768535	7946969	8309771	10602864	8402137	34931909	15586476	8262076	4112496	4399091	4218856	3608609	5182606	6152223	4555532	5931725	3976275	7651954	3345801	9883713	458957	12456114	18074295	12963008	8183779
PWY-7323	94641806	166361411	171653111	215207823	159133913	188551373	223758096	228167669	307223612	250248993	193428972	268546625	301001407	292094144	223139152	205991185	241447494	267003721	196494658	217231342	25333344	250599223	191649906	156196351	383275154	304986358	250824678	332578452	483108251	472519282	318900163	295665015
PWY-7328	46079055	78159264	71055786	103339322	81983444	8586156	108704955	95818595	117544453	94106282	90815047	146331336	146389096	127530432	105749736	70909004	92120783	117159867	9102356	94057421	119190276	12492545	93142894	72716785	171080427	166619347	147420539	153646469	213015952	245029203	149621758	131336765
PWY-7332	146337	58239792	15151326	34119055	23971943	42242008	86858818	114406361	42005312	29154398	8780852	50086327	20194537	4335418	16678739	17821064	80122443	108708626	69197421	63285039	65856724	86942418	45233461	5747506	1189552	109261654	63329756	129686938	16010659	129797197	97297675	83007361
PWY-7347	194463	3414312	3297638	1747752	1350238	619709	4060036	2888575	4106866	370577	319975	1625549	3936377	2614369	1294973	3095178	3372152	3927533	363769	1665273	3078281	3702631	1827282	1184883	419554	1072579	6165408	5438759	9780363	7463837	4487481	3229795
PWY-7371	31904494	5925399	8070187	92379926	65783288	86260581	62584924	6586539	127631647	129849457	89652988	9551916	108698744	129200586	102737455	99735639	80611563	8691543	6372335	73829961	78700011	68306917	58009932	46601992	122242641	71328761	57726598	95545957	149221608	132880831	100657706	89802802
PWY-7373	1392851	0	0	0	0	0	3044702	0	0	119917	0	0	0	199768	0	0	0	5013316	0	0	0	0	0	0	294578	354291	0	4848195	5635712	5277945	3846505	5240173
PWY-7374	15773066	22011692	38683256	48732557	34396561	44165821	23666752	28531908	50915622	55137332	41523946	55667803	59006321	66499966	51846332	44584088	24075251	31173022	20113453	30385966	29170109	27399082	24877113	16383037	50973052	40783571	34472532	4087363	71675488	59921593	45330718	36877953
PWY-7376	20707597	29997852	18215264	29449973	21119996	21223424	50715616	47300851	37735482	136534	2319713	40708756	6027657	28011615	24511895	11453673	46807102	49077195	36348755	42634802	52380257	57830274	48659649	36445418	78873124	77595596	66574928	7102794	103381185	103789241	71798706	68352831
PWY-7377	1714886	7648906	4807213	6337912	10437975	536707	16875898	1637726	7124164	3388663	8095339	7585468	6465407	5564361	7643691	353743	9300025	18693681	11884886	7114925	5906942	8502638	5086944	7281328	22317065	18343277	13053816	17438685	23467193	21337457	16674155	11893226
PWY-7385	0	0	0	1101504	0	0	0	0	0	0	0	4393662	0	0	0	0	0	0	0	0	0	0	0	0	0	0	0	0	0	1394146	0	0
PWY-7391	0	904905	1287738	42413	795969	0	1617282	564693	550147	182655	1084384	2486496	112403	1066967	0	1960919	1626078	2847765	73713	114917	0	973041	1724943	0	553234	919139	4087056	2971009	7333523	7423228	2050378	3556103
PWY-7392	66815554	94050161	94177085	121682537	99408362	107812876	146783543	136308403	137099186	119554727	106532496	153206724	191235333	152537593	12356669	104520288	132483764	148602255	110605647	109420182	124872287	136077222	112736665	87752796	209261285	182899643	168734084	200115458	278908003	281092728	186106756	175778143
PWY-7398	0	0	0	0	0	0	0	0	0	0	1510507	0	2142676	0	0	0	0	2187937	0	0	0	2285492	2246583	0	5212519	0	0	0	5699047	0	3446679	0
PWY-7400	95579024	170458375	157904021	203721002	14888901	184342257	243362701	254276995	303470818	230514431	187093926	252798584	305263531	266264	205670156	190391259	259257376	292907429	19959536	23064766	267913189	272000748	205727641	169040969	417424989	315460489	265273351	372727152	525359557	498251268	349865137	324519926
PWY-7401	0	0	0	0	0	0	0	0	0	0	0	0	0	0	0	0	0	0	0	0	0	463988	0	0	0	0	0	0	5465	25549	0	0
PWY-7431	46959769	67460305	42863186	69284865	69347821	5889687	99344102	11328409	84892034	590789	55257589	104846487	112148557	94934415	56140307	45825018	90610341	113976785	85091928	75612876	87285695	112815785	82823593	66630676	141967541	139978028	105126817	149470791	205551406	19101132	143986068	131567927
PWY-7446	3202952	6254023	2513388	6676121	6055101	4811711	8795273	7228073	660355	2981568	2025065	9313836	886576	3910659	7716561	3066859	7469364	776071	6703163	6203806	9337543	8397499	9207617	6698328	14783166	16924358	15252305	997071	15294187	21093056	10030626	11180858
PWY-7456	1781044	12952028	15311148	8801555	18798931	9617948	21847974	13468921	11140269	25936643	16050116	14988797	32548694	14958675	18088621	24183625	14909232	7466116	15800942	375923	9269763	5379101	5515098	2144629	15094355	12430144	23872473	18927089	24671335	2071605	30789546	13840671
PWY-7527	2211446	5753192	1320159	7220768	815431	4669299	7286841	10317417	6099589	1825421	298343	5446183	9536459	6714756	3231608	2765415	6182324	9026703	2911467	3717022	6631343	650128	668973	3078584	19022552	18232258	12055432	19617574	23498937	27919837	9161744	14267916
PWY-7539	94236255	165249356	149828534	19822819	154756521	172812974	226555367	234540769	269502682	206390643	175292444	264374264	288314575	261155286	196170176	178772213	214005686	249029147	186904806	207604071	232514866	241102897	184245932	149146757	347022633	29555004	252340402	320256663	434096031	445493453	309342579	281010892
PWY-7560	9468025	173868389	168460706	222335725	160616568	192475515	227995864	241354496	306916872	249220127	194637858	28146634	297288384	293319054	223971913	209036446	236594386	269395528	193665872	225845449	252192794	257657324	197542966	156480097	379144644	303981806	252735321	339674021	471675522	466854775	32250149	298838376
PWY-7616	11625812	21071121	8649091	18993155	16124167	17527926	38434058	2720856	20212869	8038419	9196405	22870715	32933341	14910342	18995603	7881648	3164156	31524261	26467059	2437839	32112586	34188436	30146269	23229795	51873731	54779623	50244819	41319527	63991283	73254784	42463585	40612607
PWY-7644	0	275422	0	0	0	0	0	0	0	0	0	0	2561696	0	0	1000466	470959	305739	0	0	0	0	1232757	0	0	0	0	0	0	225541	73309	77257
PWY-7663	14282694	233403859	249980602	298954163	231136078	262186169	300645331	289936386	432726132	360430043	302646946	384042243	466207202	399831098	314366651	283748151	307533428	338002398	253558177	295968639	341973957	343006921	259632116	207051175	498363528	373818968	342127531	453837338	630742063	640415081	447959601	404582594
PWY-7664	7988754	100306719	130307328	126867571	128165808	114735397	152645421	124034712	167880391	148355226	166536465	187221928	295962191	175238316	14874611	115742579	114955841	120414641	131085613	128965434	157266897	155753224	117664072	97924795	212280481	170823225	176568379	189287593	268873253	296365056	205094051	182381414
PWY-841	114779163	207000995	196701473	258231168	18816753	222353968	281397361	294095737	363086758	288461853	230071475	326555327	353211101	340831931	259756759	240425894	2917364	330064198	237366598	270370158	304836553	310468187	23924055	191803026	464734434	368016216	308585674	418728821	582823499	576530444	396680935	366223428
PWY-922	103682	1435218	2666555	1352647	3232027	1021948	2480015	1575479	3401266	575781	4631769	4123464	4926992	1919537	1979761	2496892	2070178	719851	2248384	1313416	485987	1625341	2453793	239925	3361214	3410978	7063164	8922816	15320546	14005556	5145592	8151958
PWY0-1061	40928439	71568257	7892779	113699203	83899651	89349159	103887389	79230155	104456407	8669896	87582798	16201454	182141507	142832592	100171438	78773039	83730097	91033121	8670866	89016182	95850352	95964146	101345558	55989407	15431347	174316846	163618622	123801151	186813653	236291702	134838314	121736597
PWY0-1241	45304118	83576943	110001244	128276854	92082086	121293854	9861841	9677249	19227345	173908221	12018996	148260502	174501848	187290513	139370258	136631843	121389751	130429103	96857984	11772454	128144843	121558744	91564175	76193991	195627873	120105316	96399479	160782958	234805467	216739341	147524426	148935037
PWY0-1261	88322697	141046994	14492469	192721397	144169138	165010341	188685799	182854154	248799915	205828202	177929869	248415571	285869316	252415673	19057537	174496883	179865658	200646971	159068402	179258497	201783904	2064998	170150522	125718843	303334349	255549863	218110367	269516029	372216893	399563455	261965524	249455975
PWY0-1277	8216449	7763239	3051302	9313735	3392136	7849273	16909077	1655988	11028057	498652	3248986	12869148	19659641	6827732	0	722176	15974533	18078382	918669	13231738	12592052	16740224	12146465	10125343	23980978	28660048	22324566	26283978	4017489	36169072	28961824	23399837
PWY0-1296	50254414	95437527	81682973	122445402	82360693	100340219	134811802	164238103	154141145	129132591	95900299	150502704	147956482	154022539	119604995	108246408	141831726	155455557	112306467	126174197	148008805	143988095	11618629	91442014	20745264	181413847	147689601	185713051	26873334	267113633	187356521	162301483
PWY0-1297	4743979	9074909	77943071	116824082	79102857	94600566	128654703	131303488	135072998	112857439	91375392	143643954	140233224	146622032	11396311	103382826	119759027	132621239	97385751	107172465	132617262	134758507	109908829	80709122	194156135	170564485	13919315	173871352	251620763	249837936	177031824	15215493
PWY0-1298	42819662	83081354	72987955	104654	7236843	91378427	103671355	111601171	139720875	121691027	86800383	122050075	128096097	136961541	10676698	101570235	115207885	119243885	90578745	99579124	116203246	108555034	91347914	69695646	168475717	129260558	102982686	139406936	208507298	207305264	147392886	133607304
PWY0-1319	134133282	233277126	231520715	295712201	216420093	257753467	312660422	325558654	4199485	334183035	272014731	374431818	42180379	396969411	29760714	280561318	32922617	369125716	268311979	307763644	352213364	350069541	273691304	216881881	53301503	41002985	348719943	467757986	657984649	651459181	447604049	417368207
PWY0-1338	2380026	592005	834278	652423	3601218	4020467	401962	0	830491	0	2344407	2525184	21907533	2841004	2019694	168979	76597	344831	1882277	228901	7036	0	75039	929387	294645	0	2058225	0	3356115	3019451	175523	244935
PWY0-1415	55053002	86234979	86310102	125421794	84801098	98819074	112602266	104900105	161427617	132524256	102744735	144501953	155026758	153828792	115169935	111408567	93101475	11250307	93656666	107761638	124117365	130086506	99733611	73373621	16744874	157709777	131165142	155039209	203237446	238873014	152833424	144456274
PWY0-1479	29712782	72468609	75033455	106210877	7663477	82570861	8313227	71667036	11851016	94262212	87094886	150216878	125096368	137314763	87343123	85530263	72843794	9714906	69541357	87912188	84309666	84899173	76551326	26493505	122346919	140396029	105505627	120934671	133359527	175937911	106081308	95517124
PWY0-1533	17995256	24362266	17127146	17966076	28264407	19415162	49810203	44323231	51197691	23327604	32292731	38217478	66534951	20497408	26579323	9255225	45522889	51787707	36516731	43887848	61667174	65909305	48609123	37911976	83583699	70148656	58807036	84218928	109038679	100472989	68459046	74165676
PWY0-1586	85697509	155814749	125127556	191214622	138346845	155742222	22985795	261137931	241102047	186358989	15857487	251552352	24651001	254760065	177043238	162773144	23503027	26497802	182347353	198672983	235762045	235092847	193056932	14817084	362771322	296051715	24245573	320792912	458291641	446508936	321565195	288335543
PWY0-162	119466217	216296788	206267256	269940206	1960051	233695223	292621961	309018027	384164241	30499885	24159741	339505106	367746758	359405039	272267669	255135396	307286112	34644466	248695475	283227277	321748516	32623303	250082803	20206089	488436761	381518892	316267604	437366618	612719129	600824717	413029758	382621663
PWY0-166	87368798	146312759	142360087	186630359	141840709	162045983	196570865	189849449	250022555	200425972	16755651	246927281	264531406	244414059	185805633	165124256	186635217	214579722	167959571	185779086	20894225	210953908	169951826	131088585	309767964	265539871	22876721	284610346	390427817	409777984	27749373	252370715
PWY0-321	18400865	22827852	35723819	46859912	27833377	38328286	31056745	28093933	47875945	43085391	34603515	55426135	67753871	62478377	38177704	36022396	19665747	21924769	21497723	29632246	33932462	35113021	23319483	22361481	39346058	40200508	306212	34655983	41681688	60002809	33352318	37177298
PWY0-41	0	1454957	0	1685468	0	576228	3150001	2672871	912173	0	0	0	4204425	128958	0	0	2596347	2881145	1240854	0	2182543	0	2424042	1643773	0	4568734	286355	4201513	8522337	5510975	4293486	3241396
PWY0-42	1493424	19029598	21316994	30590857	22818379	23988136	34216349	2648581	34914627	24419062	2736281	38087176	53445765	35200826	27854753	21217427	25781272	28711001	2804196	26786656	2904016	3263384	31614615	20323743	48856621	44391185	42378231	42273823	53690628	63436316	3838483	40995383
PWY0-781	86097416	147231995	1377308	180698106	135449989	155666649	209201355	206045319	253524092	195734719	164195636	227114695	270422229	232562169	182176693	165123362	207358135	228653649	172089574	191123172	222490582	226394931	179334238	14015533	331799572	269622876	232033897	293970125	416587941	42041226	285009634	265859262
PWY0-845	20728999	22795313	22178265	10366382	31258767	29361421	36803205	10344882	20121637	15116379	26375203	3580157	92662475	33018986	2590717	14686504	9870474	11715694	24833679	9394292	2152008	18005448	14067949	22595414	48897746	17380518	29230977	18724064	44917957	56184137	42993219	39017137
PWY0-862	72540066	89686846	1185482	113664223	116542686	102938444	137166226	11027759	149933703	133184943	15198159	16864936	272108247	15748035	13421667	103665602	101952497	106532589	117984911	115161929	140870627	139156997	105148995	8765428	189324928	152374496	158921776	168493282	239812609	265486752	18354098	163048306
PWY1G-0	14075731	22449521	13468244	30213719	17844263	17939283	47303855	39998071	32657584	15431598	1379374	40244399	32977295	22073484	23414465	13635436	45883195	51591349	28393272	35379392	40660401	52137975	40088769	32777517	78173688	73376618	66939193	69731583	102575531	104132184	65957055	59145911
PWY490-3	9968451	18596009	19638466	22368399	21457025	23088804	34143634	25568065	24720895	27833922	2211384	28553428	44156304	32919345	31246215	22237402	297077	25311823	17178162	22730598	32387824	29514695	27424115	21795602	29369197	26795974	28771966	37586146	49716159	45341895	31400659	36087329
PWY4FS-7	125765651	224046441	218676932	282034541	203666806	244330945	303429697	316964493	402866658	319329068	254522744	35227493	38756447	372192242	280533936	267172534	3215847	359764553	257938844	298570469	337262662	339629516	261787409	211237709	512747363	39822677	338835046	457918498	641273363	629239856	435920194	404582573
PWY4FS-8	125765651	224046441	218676932	282034541	203666806	244330945	303429697	316964493	402866658	319329068	254522744	35227493	38756447	372192242	280533936	267172534	3215847	359764553	257938844	298570469	337262662	339629516	261787409	211237709	512747363	39822677	338835046	457918498	641273363	629239856	435920194	404582573
PWYG-321	83805138	10492853	136508935	132799126	134264212	119984094	160072701	129727335	175493174	154852185	174287215	195959891	310496185	183258511	155765815	120897711	120273514	125900183	137406805	134971807	164771764	163097177	123286683	102669961	222358733	17902993	185413355	198110682	281719983	310739297	214786971	191052683
PYRIDNUCSAL-PWY	60644661	98663237	86470317	126875055	95575517	97940204	153932255	13756932	147836144	97499769	111011662	172492099	180293636	140294243	113351934	82722269	135872519	159855936	118090547	129247123	153652596	17100006	127227058	100636259	227770802	211046027	176004166	213751333	291151148	312091641	202270463	189712069
PYRIDNUCSYN-PWY	90584404	168238523	16053817	211325943	149570987	179978968	229829115	239341846	30046443	239913278	186706688	262438241	276265883	282272451	213655734	200039496	244035531	276124301	193761707	221417179	248956249	250395043	191824814	155064531	384162141	293091773	2434431	343450007	481380464	46332158	327144675	298458868
PYRIDOXSYN-PWY	17333692	14056703	23001447	5248602	277906	30984285	22546922	4903351	1093585	11610047	26891259	26038664	113612841	32935942	1792817	14444624	465522	5595031	14982914	4514789	11145106	8915004	694954	13421831	2854453	8238868	15394775	9104727	24089638	31237211	25742822	22041741
REDCITCYC	117412306	187683932	174923908	26450481	192692944	212623951	249581393	234685063	290524905	229751911	200096156	340296198	349382013	311697198	231292998	204578963	215893605	245093156	202171005	217999085	260485567	278943014	227506657	162307127	384170156	376206976	319188563	341583484	447739227	551448611	345582042	324301494
RHAMCAT-PWY	23409009	31558236	26126706	36760262	25442976	29448248	52788453	43825298	3650518	35804847	33892567	42900426	59946099	44836918	4558879	30756353	41857793	43986084	36801401	33417117	41022665	38698237	37720052	27236533	69397203	6144446	62951382	59665041	90200171	9794718	69704426	48307567
RIBOSYN2-PWY	103159221	188340821	179689816	234537669	170686731	203073517	252877186	265196082	33179324	266416815	20934868	295018645	322678898	312215134	237560619	22215515	261986343	296094625	213266111	243302881	276471841	28024485	214772464	17254512	416905032	329111591	274684085	371918333	523392046	51757657	356017197	328334356
RUMP-PWY	8770159	8956263	3893862	4769099	4877022	5786736	29421051	21341658	10845969	9950671	3581194	5275979	30493423	10516995	12538859	466053	20818315	34497551	16449167	9928011	19804934	23052926	14887525	12502002	58118047	468921	23295997	49577034	61845901	68821517	29132627	38449045
SALVADEHYPOX-PWY	9037548	157189309	151336317	21957338	153120011	177916978	216772181	223646374	27277994	226411583	184257168	281602838	288220766	276126698	216757825	192385348	224354909	246364217	18009139	200813675	239719986	254364433	203578049	152330442	358253804	320631243	261552602	316769093	458481992	468876561	317965214	286515214
SER-GLYSYN-PWY	12162666	207857991	193309031	258902911	187718977	218786585	28926234	29824541	35461337	274651657	223348846	32116707	369882938	328459268	254687843	230913825	295102686	333174799	239151538	267739282	314656805	318335483	249408183	196520976	481476025	388098234	327563633	42527999	596755237	594163677	410449411	381088673
SO4ASSIM-PWY	79735927	144418495	125371383	163736071	135347989	148392403	209599717	221744527	213625861	168384699	150047385	236405236	264766184	218139466	161964268	146645468	193082312	232921555	172305756	186541377	210462646	215132361	165380686	136127044	318832059	27248308	244093644	304601088	411960527	396499392	29648545	258361648
SUCSYN-PWY	641426	9965442	1005499	5629789	4317441	2030253	12082407	8244348	12403153	11278133	9956395	5288911	1249323	8377609	4190014	9633433	8935634	11036746	10909577	5295262	9242575	10924536	5727964	3373805	12332058	3489164	17768339	14220124	2601783	2183975	1276969	9228394
SULFATE-CYS-PWY	93315418	161065606	148441889	197104458	154936119	17398776	222538235	226821424	257780075	203595619	176566646	272247652	300466051	259299347	19336031	177044703	211953186	246923341	18511543	203633408	23196173	242359277	189402044	148338195	347161584	303000987	259886987	322268294	439868299	452419802	31359384	279391799
TCA	13383554	237759218	228842033	303669973	217855695	256704647	324368227	327274229	418263671	334167154	268144806	383092029	411746188	396694181	301126581	278377279	332566793	373771594	26737561	309519408	345651118	358620505	276003175	216711494	532824479	422728768	357795494	476023998	669918101	664649732	455519558	420187812
TCA-GLYOX-BYPASS	64731904	105453142	91615825	136778901	100373179	107019886	154032007	129331607	141451354	98779495	107924244	175011602	209937499	151866909	116225549	93387571	136374964	149016511	113792959	121092115	136226921	151860576	132464782	89203322	211550738	207223893	184513278	200526665	270037274	305195426	201623511	1857043
TEICHOICACID-PWY	3245006	11326059	9882671	18203157	877111	7721603	19621541	22116538	8456342	2279348	2643106	13846401	10391633	11215187	7642048	4171397	17876943	2097416	13312225	9627159	20904635	20436005	13172974	16862963	20110795	42501242	32541594	2209678	39504229	45005604	2239993	18030215
THISYN-PWY	74598546	125561071	142756089	157788485	137481111	153371096	157255386	139733092	224426928	209905716	166409297	211099479	254249738	227119613	182456197	163120216	154869694	169497606	149713033	158522948	164621743	144643598	12743023	10462498	251113112	17139755	179283789	213906715	303402068	290265266	230068396	19035453
THREOCAT-PWY	0	0	0	0	5524027	0	403953	0	0	0	0	0	912465	0	0	0	0	0	0	0	0	0	0	0	0	0	0	0	0	0	0	0
THRESYN-PWY	115514178	203329275	205689545	264118743	195040459	232939259	272644173	286185205	364980807	303586402	237976978	327216307	364054713	350466844	271088873	25255184	278749825	31536088	230858875	25803465	289441196	294743006	231204195	188557647	441739126	352320857	294729088	395952823	554916979	546785066	379178112	348407319
TRNA-CHARGING-PWY	95928603	16985432	172817124	219031473	160947798	190997091	221760818	226920001	311440684	255438642	20239155	27674525	303566195	297360607	224423767	21196033	236635267	262233553	191734506	219605955	244688134	244181077	193300882	150850238	376138422	283344571	243626942	336002909	47028133	464552775	320041065	294566353
TRPSYN-PWY	112388645	206380324	194297114	258026101	186768678	222411214	276719967	290009276	362647783	287761147	227566859	32469677	348184936	338500611	259157689	240240233	289072253	326561588	234119628	267727582	302980835	305110813	237010075	19073864	457752889	36254257	302422186	411241662	571851089	570500341	389292242	36192036
TYRFUMCAT-PWY	24588473	37151779	52631805	73940076	50290989	57528121	41685202	30217858	62348484	60390001	62397974	97481693	109289884	95916898	60948655	56956453	1958007	33974909	33623335	44475042	5015457	51918946	40446151	20646156	50370911	70987699	50816225	43666977	58834254	86923032	4738512	41891165
UBISYN-PWY	47305701	77010055	96686768	119735143	85053382	98485402	97999772	89981487	145759645	114845559	117175859	167294831	165840788	159577572	10301551	99121208	79279744	103870345	84675757	10311213	117215733	122404456	88984806	62565262	149644025	145578835	113343642	140853182	18792345	207082353	124365319	127371836
UDPNAGSYN-PWY	92198109	177662058	156102223	20827262	146619155	176012747	248589997	266251884	313913417	232563747	184550361	258306692	273321948	276437179	208424439	198258363	270737987	306258833	206384211	237178419	273493943	278890996	212850565	17096035	422691907	322233279	260249221	383078569	537660558	51512003	349933909	332059065
VALDEG-PWY	0	2613516	80684	0	0	1313168	4538674	3448724	1970153	1520323	1401695	1643688	2833377	59991	1432588	1223577	4855226	3717017	2998389	391363	0	3452725	382719	149916	2092774	2627563	4015798	3251645	2690603	2959385	2775305	4224114
VALSYN-PWY	176875603	316721565	279517805	370966397	286770144	324394831	441170069	444258336	531751961	40178347	335438879	498789178	560451883	486267014	38415236	340648974	452363129	506748368	357136985	413398796	476090118	495667401	386524642	302303629	721150471	586205205	48601251	653205202	905148252	893664782	610285713	579191587
