# Supplementary material for: Differential Response of Wheat Rhizosphere Bacterial Community to Plant Variety and Fertilization
Source: Int J Mol Sci. 2022 Mar 25;23(7):3616. doi: 10.3390/ijms23073616 (PMC8998456; doi:10.3390/ijms23073616)
Supplement: Supplementary file 1 [file ijms-23-03616-s001.zip › Supplementary Table S7 - Scott-Knott_all.xlsx]

## Sheet: Foglio1
amoA				nifH				nirK				nosZ
Scott Knott variety				Scott Knott variety				Scott Knott variety				Scott Knott variety
Levels	Means	SK (5%)		Levels	Means	SK (5%)		Levels	Means	SK (5%)		Levels	Means	SK (5%)
andriolo	1673417	a		sieve	1.29492	a		andriolo	0.977333	a		bologna	1.42767	a
bologna	1657083	a		bologna	1.28675	a		bologna	0.972417	a		sieve	1.41575	a
sieve	1610000	b		verna	1.28608	a		sieve	0.941167	b		andriolo	1.41325	a
verna	1588833	b		andriolo	1.27792	a		verna	0.932417	b		verna	1.38617	b
Scott Knott treatments				Scott Knott treatments				Scott Knott treatments				Scott Knott treatments
Levels	Means	SK (5%)		Levels	Means	SK (5%)		Levels	Means	SK (5%)		Levels	Means	SK (5%)
80kgN,40kgP2O5	1.6675	a		40kgN,40kgP2O5	1.29117	a		40kgN,20kgP2O5	0.965667	a		40kgN,40kgP2O5	1.413	a
80kgN,80kgP2O5	1.64183	a		80kgN,40kgP2O5	1.28975	a		80kgN,40kgP2O5	0.961083	a		80kgN,40kgP2O5	1.41208	a
40kgN,40kgP2O5	1.61083	a		80kgN,80kgP2O5	1.28583	a		40kgN,40kgP2O5	0.94975	a		80kgN,80kgP2O5	1.41017	a
40kgN,20kgP2O5	1.60917	a		40kgN,20kgP2O5	1.27892	a		80kgN,80kgP2O5	0.946833	a		40kgN,20kgP2O5	1.40758	a
