# Supplementary material for: Differential Response of Wheat Rhizosphere Bacterial Community to Plant Variety and Fertilization
Source: Int J Mol Sci. 2022 Mar 25;23(7):3616. doi: 10.3390/ijms23073616 (PMC8998456; doi:10.3390/ijms23073616)
Supplement: Supplementary file 1 [file ijms-23-03616-s001.zip › Supplementary Table S8 - Primer list qPCR.xlsx]

## Sheet: Foglio1
Target gene	Primer name	Region	Sequence 5'-3'	Reference
amoA	amoA1F	322-249	GGGGTTTCTACTGGTGGT	Levy-Boot et al. 2014 DOI: 10.1016/j.soilbio.2014.03.021
	amoA2R	802-822	CCCCTCKGSAAAGCCTTCTTC
nirK	nirK876f	876	ATYGGCGGVAYGGCGA	Henry et al. 2004 DOI: 10.1016/j.mimet.2004.07.002 (mod in Concheri et al. 2017 DOI: 10.1038/s41598-017-08662-y)
	nirK1040	1040	RGCCTCGATCAGRTTRTGGTT
nifH	nifHPo1f	115	TGCGAYCCSAARGCBGACTC	Poly et al. 2001 DOI: 10.1016/S0923-2508(00)01172-4
	nifHPo1r	457	ATSGCCATCATYTCRCCGGA
nosZ	nosZ2f	1617	CGCRACGGCAASAAGGTSMSSGT	Henry et al. 2004 DOI: 10.1016/j.mimet.2004.07.002
	nosZ2r	1884	CAKRTGCAKSGCRTGGCAGAA
16S rRNA	341f	341	CCTACGGGAGGCAGCAG
	515r	515	ATTCCGCGGCTGGCA
